# Supplementary material for: Spatiotemporal expression and control of haemoglobin in space
Source: Nat Commun. 2024 Jun 11;15:4927. doi: 10.1038/s41467-024-49289-8 (PMC11166948; doi:10.1038/s41467-024-49289-8)
Supplement: Supplementary file 3 — Source Data [file 41467_2024_49289_MOESM3_ESM.xlsx]

## Sheet: Figure2
	Cell Type	CD4	CD8	CD19	LD	CD4	CD8	CD19	LD	CD4	CD8	CD19	LD	CPT	CD4	CD8	LD	CD4	CD8	LD	CPT	CD4	CD8	LD
	Comparison	Pre-flight vs Ground	Pre-flight vs Ground	Pre-flight vs Ground	Pre-flight vs Ground	In-flight vs Ground	In-flight vs Ground	In-flight vs Ground	In-flight vs Ground	Post-flight vs Ground	Post-flight vs Ground	Post-flight vs Ground	Post-flight vs Ground	Post-flight vs Ground	In-flight vs Pre-flight	In-flight vs Pre-flight	In-flight vs Pre-flight	In-flight vs Post-flight	In-flight vs Post-flight	In-flight vs Post-flight	In-flight vs Post-flight	Post-flight vs Pre+In-flight	Post-flight vs Pre+In-flight	Post-flight vs Pre+In-flight	p-values (* p-value < 0.05 and # p-value < 0.1)
Gene	Type of Gene	CD4_Pre-flight vs Ground	CD8_Pre-flight vs Ground	CD19_Pre-flight vs Ground	LD_Pre-flight vs Ground	CD4_In-flight vs Ground	CD8_In-flight vs Ground	CD19_In-flight vs Ground	LD_In-flight vs Ground	CD4_Post-flight vs Ground	CD8_Post-flight vs Ground	CD19_Post-flight vs Ground	LD_Post-flight vs Ground	CPT_Post-flight vs Ground	CD4_In-flight vs Pre-flight	CD8_In-flight vs Pre-flight	LD_In-flight vs Pre-flight	CD4_In-flight vs Post-flight	CD8_In-flight vs Post-flight	LD_In-flight vs Post-flight	CPT_In-flight vs Post-flight	CD4_Post-flight vs Pre+In-flight	CD8_Post-flight vs Pre+In-flight	LD_Post-flight vs Pre+In-flight	CD4_Pre-flight vs Ground	CD8_Pre-flight vs Ground	CD19_Pre-flight vs Ground	LD_Pre-flight vs Ground	CD4_In-flight vs Ground	CD8_In-flight vs Ground	CD19_In-flight vs Ground	LD_In-flight vs Ground	CD4_Post-flight vs Ground	CD8_Post-flight vs Ground	CD19_Post-flight vs Ground	LD_Post-flight vs Ground	CPT_Post-flight vs Ground	CD4_In-flight vs Pre-flight	CD8_In-flight vs Pre-flight	LD_In-flight vs Pre-flight	CD4_In-flight vs Post-flight	CD8_In-flight vs Post-flight	LD_In-flight vs Post-flight	CPT_In-flight vs Post-flight	CD4_Post-flight vs Pre+In-flight	CD8_Post-flight vs Pre+In-flight	LD_Post-flight vs Pre+In-flight
HBA1	Alpha Globin locus	3.88912	0.10982	-0.869218	0.567199	0.170689	0.130165	-1.08319	-0.00933612	0.29055	0.371091	5.41042	0.156214	-0.170793	-3.8632	-0.0476865	0.0626632	-0.327293	-1.66253	-0.0703205	-0.111773	-2.6793	1.6377	0.104679	*										*			*							*	*
HBA2	Alpha Globin locus	4.3593	0.298061	-1.51148	0.48078	0.610104	0.239513	-0.646511	-0.778474	0.341321	-0.00174098	5.96477	0.270654	0.235812	-4.23509	-0.122051	-0.9892	-0.282089	-1.93314	-0.973118	1.16073	-3.05584	1.86627	0.408088	*										*							#		*		*
HBM	Alpha Globin locus	0	0	0	0.93878	0	-0.0266472	0	0.0719854	0	0	7.39523	0.0302738	-0.276556	0	-0.00370016	0.130509	0	-1.57168	0.0639884	0.0190762	0	1.59476	0.00360969											*		*
HBQ1	Alpha Globin locus	0	0	0	0.666132	0	-0.863171	0	-0.0375023	0	0	5.5376	1.1746	1.13471	0	-0.354725	-0.458523	0	-3.11935	-0.875593	-0.243082	0	2.90402	0.617358											*		#
HBZ	Alpha Globin locus	0	0	0	0	0	0	0	-0.46971	0	0	0	0.182439	-0.15629	0	0	-1.04289	0	0	-0.541493	0.284615	0	0	-0.0988209
HBZP1	Alpha Globin locus	0	0	0	0	0	0	0	-1.19183	0	0	0	0.907126	0.167623	0	0	-1.17388	0	0	-1.52021	-0.698819	0	0	0.969147												#
LUC7L	Alpha Globin locus	-0.143477	-0.1106	-0.24194	-0.202027	0.0863692	0.0339946	-0.288786	-0.881545	-0.186288	-0.111712	0.137023	0.999229	1.17293	0.288546	0.139686	-2.0484	0.279769	0.143118	-1.77161	0.998849	-0.113793	-0.0666111	0.490803				*								*	*			*			*	#
HBB	Beta Globin locus	2.07074	-0.667828	-1.41803	-0.454732	-0.492211	-0.546973	-2.1072	-0.269879	0.916273	3.02458	1.41395	0.0861826	0.0230176	-2.67049	-0.450666	-0.167418	-1.57992	-4.15384	-0.27582	-0.303796	-0.463743	3.8689	0.188764										*							#	*		#		*
HBBP1	Beta Globin locus	0	0	0	-0.113217	0	0	0	-0.105769	0	0	0	0.397982	0.0232003	0	0	0.0992004	0	0	-0.3414	0.363083	0	0	0.396716																				#
HBD	Beta Globin locus	1.94557	-1.16643	-1.33463	-0.787687	-1.18122	-0.59442	-2.24108	-0.178346	1.80469	3.83404	2.13744	-0.246812	-0.263495	-3.25918	-0.0113311	-0.0561714	-3.1872	-5.0123	0.0634306	0.492593	0.566921	4.99454	-0.0873117	*								*			*	*	*			*			*
HBE1	Beta Globin locus	0	-2.76519	0	0	0	0.314631	0	0.164321	0	-2.99588	0	-0.153748	-0.248118	0	3.50755	0.363006	0	3.71931	0.3701	0.0918516	0	-2.06532	-0.190343										*			#
HBG1	Beta Globin locus	1.12943	-2.2845	-2.83304	-1.37496	-1.21665	-0.356838	-0.536945	0.128146	0.994606	3.15867	1.30477	-0.126816	-0.451162	-2.42666	1.2027	0.158196	-2.35472	-4.26096	0.253556	0.025564	0.593827	4.85958	-0.173129		*	*							*			*	#			#	*				*
HBG2	Beta Globin locus	0.77519	-2.24897	-1.96834	-1.14469	-1.08154	0.55729	-1.79388	-0.732029	0.624068	3.01849	1.03204	-0.474769	-0.682679	-1.66351	2.24433	-0.14787	-1.57003	-3.0332	-0.208755	0.389231	0.360417	4.02813	0.12752		*	*		#			#		*		#	*	#	*		#	*				*
FLVCR1	HEME Transport	-0.229451	-0.183718	0.0686993	0.0112513	0.315451	0.261285	-0.107781	-0.152027	0.253068	0.359568	-0.0887936	-0.344916	-0.109617	0.671796	0.503669	-0.00346692	0.136194	-0.0435795	0.154817	0.260576	0.291956	0.295694	-0.153577										#		*
ALAS2	Influenced by TFs	1.41885	-1.38865	-0.978681	-0.561996	-0.724309	-1.09941	-1.32815	-0.490869	1.09748	3.38127	2.13084	-0.508227	0.907774	-1.97346	-0.0432303	-1.40447	-1.72072	-4.82073	-0.404716	0.643284	0.22844	4.80152	-0.480466	#	#							#	*			*	#			#	*				*
CD44	Influenced by TFs	0.0176468	-0.114929	-0.110028	-0.108075	-0.226383	-0.043246	-0.0536168	-0.284111	0.137204	0.0654629	-0.0493042	-0.00422566	-0.23758	-0.337941	-0.0139614	-0.290608	-0.506501	-0.19151	-0.207424	0.140943	0.286876	0.188207	0.0562673
E2F2	Influenced by TFs	0.67082	1.15747	1.0699	0.165773	0.183459	0.180054	-0.0584851	-1.05679	0.916587	0.921213	0.65485	1.11517	0.679294	-0.0724992	-0.583015	-2.32866	-0.381526	-0.354986	-1.85817	0.677966	0.328972	0.0120793	0.385362	*	*	*						*	*	*
ICAM1	Influenced by TFs	1.04965	0.901414	0.490426	0.341007	1.14019	1.03745	-0.352744	0.0558673	0.0577595	0.569178	0.478789	1.53299	1.4772	-0.0183382	0.119606	0.101788	0.923191	0.451691	-2.28792	0.172154	-0.938972	-0.38102	2.38625	*	*			*	*				*	*						*				*
ACVR1B	Trans-acting factors	0.300637	0.0314217	-0.0679081	0.0123219	-0.168318	-0.124708	-0.026016	-0.109574	-0.224784	0.131833	-0.0194327	1.48199	0.485191	-0.531497	-0.192495	-0.09599	-0.0500264	-0.295876	-2.05851	0.55913	-0.285034	0.196179	1.99522													*						*				*
ARID1A	Trans-acting factors	0.034131	-0.0726463	-0.0353747	0.121285	0.174723	-0.0243526	-0.0505354	-0.35435	0.00703203	0.00489739	0.0994838	-0.754265	-0.439705	0.118325	0.0711394	1.16881	0.093079	-0.00287003	0.678777	0.673056	-0.0231108	0.0437324	-0.0497108				*							#	*				*				*
ARID1B	Trans-acting factors	-0.14651	-0.0720466	0.071612	0.10904	-0.0458997	0.0496829	0.0772362	-0.937356	-0.11383	-0.0647076	0.00170591	-0.505273	0.609814	0.0432547	0.109222	-0.978896	-0.0418356	0.105647	-0.619407	0.740097	0.0651644	-0.045831	0.0594669								#					*
ATF4	Trans-acting factors	0.151644	0.153215	0.104907	-0.122906	-0.202695	0.00450574	-0.0947645	-1.4496	-0.166144	-0.0940425	0.170168	-1.50191	-0.709173	-0.384602	-0.258137	0.519432	-0.115303	-0.00927502	0.425264	0.790842	-0.131933	-0.129247	-0.135057				*				*			*	*	*							*
BCL11A	Trans-acting factors	0.5487	0.0170069	0.138015	-0.0925897	-0.443597	0.858029	0.34848	0.702029	0.694445	0.868019	0.133541	1.22502	1.21639	-0.869301	0.81965	0.362123	-1.05915	-0.0343551	-0.306042	-0.575125	0.465454	0.43428	0.474226						#			*	*		#	*				*
CHD3	Trans-acting factors	-0.173516	-0.100582	-0.41995	-0.256635	-0.0474469	0.00271934	-0.555303	0.0287042	-0.0616956	-0.113412	-0.153094	0.257207	0.430469	0.170682	0.165601	0.242071	0.00607976	0.181143	-0.280434	0.0401791	0.0913079	-0.0926965	0.408787			*				*						*
CHD4	Trans-acting factors	0.170149	0.177682	0.109507	0.168191	0.234963	0.288636	0.130971	0.646593	0.0350204	-0.00429074	-0.0459965	-0.349986	0.279188	-0.0165499	0.0769681	0.621606	0.0678619	0.259768	1.00656	0.432157	-0.081761	-0.21418	-0.712851																			#
DPF2	Trans-acting factors	0.0656449	0.0502969	0.144378	0.148784	0.246474	0.142072	-0.0744742	1.97105	-0.0488201	-0.082768	0.0137556	0.266547	0.111748	0.170499	0.0777203	1.26169	0.233897	0.210982	1.83839	1.30359	-0.133548	-0.167036	-1.27377					#			#												#
DR1	Trans-acting factors	0.216986	0.207544	-0.00392651	0.0696246	-0.0417891	-0.0247291	0.265475	-0.256887	0.109	0.0711936	-0.147443	-0.273978	-0.288467	-0.275513	-0.324591	0.126028	-0.216566	-0.185717	0.025078	0.118742	0.0401981	0.0131256	0.0414467				*								*	*
EIF2A	Trans-acting factors	0.0101389	-0.0208169	-0.0428522	-0.0890878	-0.114631	-0.0873426	0.228882	-0.195545	0.0279025	-0.0731424	-0.225805	0.795838	0.143236	-0.16304	-0.123506	-0.343447	-0.227629	-0.068741	-0.834441	-0.0736908	0.126387	0.00671445	0.655796											*	#
EIF2AK1	Trans-acting factors	-0.041495	-0.167159	0.0110875	-0.317683	-0.108778	0.0834104	0.0858378	0.0497083	-0.110635	-0.0794454	0.11849	-0.0981342	-0.308789	-0.0370495	0.272264	0.259556	-0.0184422	0.184418	0.146751	0.2053	-0.00826037	-0.043495	-0.0171595				#									#
EPO	Trans-acting factors	0	0	0	0	0	0	0	0.163582	0	0	0	-0.315074	-0.312567	0	0	0.189141	0	0	0.501371	-0.0576908	0	0	-0.404761												*	*						#				#
GATA1	Trans-acting factors	0.704813	-0.00507782	0.780041	-0.0658153	-0.186381	-1.09076	0.670583	0.179702	-0.963236	1.22183	1.53221	0.0452488	0.10439	-0.391144	-1.35683	0.115067	1.20523	-2.55801	0.251554	0.537834	-1.46352	1.81917	-0.191059											#							#		#		#
GATA2	Trans-acting factors	2.33763	0.0935608	-1.26041	-0.605318	3.30792	1.43147	-2.27367	-0.148918	0.18061	0.991084	2.55571	0.119215	-0.174489	1.3783	1.27726	-0.1377	3.47358	0.376478	-0.234807	-0.119315	-2.41498	0.409714	0.166721	*				*					#	*						*				*
GATAD2B	Trans-acting factors	-0.0535082	-0.300827	-0.403886	0.344074	-0.250196	0.400169	-0.290077	0.899727	-0.0551839	-0.0798624	-0.479748	0.42896	0.536744	-0.250951	0.687022	1.61314	-0.298983	0.46911	0.787741	-0.152696	0.136773	-0.133871	-0.0278614		#	#			#					*		#		#
HBS1L	Trans-acting factors	0.0744719	-0.104605	0.252325	0.123114	-0.0431716	0.149385	0.277347	0.228659	-0.00560954	-0.161389	-0.18917	0.20581	0.351084	-0.163791	0.159368	0.0836935	-0.135941	0.217566	0.0695128	0.24495	0.0269391	-0.129704	-0.0258651			#								#	#	*
HDAC1	Trans-acting factors	-0.0821835	-0.0452833	0.0117267	-0.13101	-0.144117	-0.119581	0.0707669	0.730488	-0.0109316	-0.0910202	-0.126228	-1.82237	-0.753993	-0.0563076	-0.054788	0	-0.177384	-0.00767427	0	0	0.140611	-0.0183787	0
HDAC2	Trans-acting factors	0.0570723	-0.100702	-0.000767951	0.109537	0.204756	0.0648159	0.357363	-0.340295	0.0197653	-0.0332002	0.00215644	-0.698507	0.746996	0.197864	0.246951	2.75757	0.188763	0.179037	0.52078	0.56458	-0.0679591	-0.0478505	0.327463				#												#
IL3	Trans-acting factors	0	0.269638	-0.0766583	0	1.86846	0.15825	-1.69072	-0.186044	0	0.302719	-0.953396	0.314176	0.0469196	1.22649	-0.303646	0.0200478	-0.0918805	-0.258973	-0.407189	0.089815	0.72185	0.0695462	0.42101
KLF1	Trans-acting factors	3.04964	0	-1.49932	-0.658045	2.83727	-1.65693	0.108017	0.0115995	0	3.33925	2.89245	-0.20524	0.486513	-0.371619	-1.5586	-0.24919	3.06455	-4.66573	0.102215	1.99164	-3.33489	3.8817	-0.24043										*	*		#					*		*		*
KLF3	Trans-acting factors	-0.0526547	-0.100174	-0.343483	0.0557632	-0.427387	-0.22793	-0.041402	1.78376	-0.0841856	-0.103793	-0.334756	0.293632	-0.232236	-0.394836	-0.150755	-0.100552	-0.412971	-0.146376	1.38173	-0.150497	0.163159	0.0695195	-1.44997			#	*	#			*			*								#				*
LDB1	Trans-acting factors	0.153321	0.226173	0.0281031	0.00745561	-0.0219993	0.156617	-0.37774	0.357766	-0.192036	-0.0521624	0.230542	-0.985536	-0.165234	-0.125607	-0.0393727	2.16087	0.167234	0.241456	1.43331	0.643093	-0.248052	-0.258819	-0.442657				*							#	*				*			#
LIN28B	Trans-acting factors	-0.546121	-0.323809	-0.33723	0.105124	-0.405617	-2.14061	0.648227	-0.610505	0.555835	-1.0031	-0.596913	-0.949518	-0.467935	-0.178809	-1.64217	-0.156758	-1.32409	-0.952918	0.345314	0.590846	1.2152	0.0164614	-0.42973												*	#							*
LMO2	Trans-acting factors	2.08095	1.50472	0.667672	0.0770811	-0.216959	0.511869	0.306744	0	0.395312	1.38159	0.71979	0.247148	1.59177	-1.90139	-0.863525	0	-0.276281	-0.750859	0.630433	-0.175013	-1.13576	0.214907	-0.19516	*	*	*							*	*		*	*							#
MAPK1	Trans-acting factors	0.171015	-0.0441301	-0.214669	0.0590992	-0.0970625	-0.281684	0.0846163	-0.758551	0.0743162	0.0204273	-0.0520326	-0.82724	0.307805	-0.312339	-0.257902	-0.5306	-0.264979	-0.322078	0.162656	0.546241	0.0653183	0.184337	-0.43535												#
MAPK14	Trans-acting factors	0.150001	-0.17247	0.0640527	0.225219	0.319241	0.0553528	0.0195656	0.712177	0.0505044	-0.0358086	-0.324962	0.867268	0.345686	0.180675	0.259405	-0.190847	0.229755	0.122174	-0.119196	-0.177906	-0.120413	0.0179576	-0.000973929											*	*
MBD2	Trans-acting factors	0.149945	-0.224153	-0.0175351	0.143379	-0.18454	-0.264445	0.234525	-0.636501	-0.091233	-0.131845	-0.0951896	0.228628	-0.196998	-0.314019	-0.124307	0.351488	-0.119579	-0.216474	-0.692794	0.518838	-0.0789116	0.153999	0.891541																				#			#
MBD3	Trans-acting factors	0.465421	-0.123295	-0.503081	-0.179472	0.841625	-0.118775	-0.450335	-0.271554	-0.165245	-0.0795142	1.14313	-0.188038	-0.0171523	0.328258	0.19679	0.78202	0.899229	0.161124	0.00562486	0.0388326	-0.710474	-0.0599133	0.408674				*	*						*						#				#
MBD4	Trans-acting factors	0.0031227	0.0435291	0.193369	0.15301	-0.0952509	-0.00976795	0.248234	-0.196206	-0.155198	-0.0639951	0.0294847	-0.179188	0.0183271	-0.109468	-0.098687	-0.0368027	0.00114351	0.0104451	-0.0605284	0.192942	-0.0712107	-0.0602158	0.0434231			#
MeCP2	Trans-acting factors	-0.173179	-0.139398	-0.360692	-0.304153	0.0824003	0.169896	-0.636425	0.378942	-0.0756184	0.0462344	0.0930638	0.286053	0.57353	0.230783	0.333938	0.359096	0.0778197	0.153311	-0.132255	0.38693	0.0596611	0.0286802	0.333879													*
MTA2	Trans-acting factors	0.0586099	0.113377	-0.00457374	-0.116325	0.17625	0.28094	-0.293434	0.0554277	-0.0706129	-0.133833	-0.291625	0.573311	0.378999	0.0839098	0.156274	0.193412	0.160535	0.403785	-0.273988	0.442995	-0.112593	-0.316753	0.380584							*				*							#				#
MYB	Trans-acting factors	-0.283768	0.167549	-0.092097	0.399677	-0.453919	-0.332475	-0.278841	1.13836	0.543637	0.600257	0.532513	0.0801254	0.539394	-0.0998095	-0.498562	1.10138	-0.983871	-0.957951	1.37573	1.0547	0.923876	0.706743	-0.886129								#	*	*	*		#				#	#	*		*	#
NANOG	Trans-acting factors	-0.744753	-0.298147	-0.448735	0.357596	0.800125	0.00507292	0.350296	0.254089	0.214501	-0.118484	-0.00825693	0.0130538	0.431082	1.50768	0.353943	0.116668	0.498261	0.185913	0.116926	0.515733	0.289648	-0.00581805	-0.0534214	*				*								*	*
NFE2	Trans-acting factors	2.86376	1.58683	0.567948	0.541422	0.194495	0.659633	0.575842	-0.0583229	0.357275	1.7626	1.44712	-0.303956	-0.859411	-2.26033	-0.557133	0.398362	0.14661	-0.752117	0.155959	0.20508	-1.89154	0.433761	0.0721946	*	*								*	*		*	*							*
NFE2L2	Trans-acting factors	-0.0327984	-0.104921	0.0357003	0.171437	-0.138615	0.202289	0.0814616	-0.335539	0.0147294	0.133157	-0.25992	-0.0240997	1.40033	-0.0920634	0.299413	-0.569144	-0.188519	0.0621264	-0.590158	0.492078	0.127255	0.0956114	0.278874											*		*
NFE4	Trans-acting factors	4.15684	0	0	2.59956	0.626185	-1.44133	0	0	1.73151	0	0.79732	2.09309	0.803846	-3.8271	-1.70364	0	-1.4503	-0.892005	-1.04711	0.410365	-1.45391	-0.421605	1.42903	*											#
NFYA	Trans-acting factors	0.06496	0.0217478	0.0575559	0.0308198	0.0468553	0.0194017	0.344495	0.125523	-0.0379222	-0.0358722	-0.0856438	-0.000579238	0.104817	-0.0233584	0.0125076	0.264487	0.0286801	0.0741234	0.311535	-0.308681	-0.0453525	-0.0634989	-0.183035							#
NFYB	Trans-acting factors	-0.020119	-0.0449539	-0.255466	-0.0895474	-0.298197	-0.120458	0.422215	-0.0239568	-0.00540962	-0.0815564	-0.312648	0.0534557	0.418708	-0.181892	-0.0650354	0.0410305	-0.243969	-0.0273229	-0.0455556	-0.497199	0.13128	-0.00322495	0.0689534											*									#
NR2C1	Trans-acting factors	-0.551563	-0.201998	-0.109099	-0.192969	-0.106602	0.0569868	-0.18755	-0.938267	-0.0527283	-0.107173	-0.321379	-0.336753	-0.64589	0.54356	0.177437	-0.566664	-0.0025851	0.0936081	-0.81381	0.601525	0.312078	0.00642674	0.493883	*										*		*	#						#
NR2C2	Trans-acting factors	-0.178207	-0.234744	-0.284167	-0.150787	-0.0842985	-0.111055	-0.241472	0.154662	0.197399	-0.058749	0.18408	1.78813	0.706164	0.142256	0.142483	1.07334	-0.287304	-0.0328089	-1.05913	1.19565	0.367013	0.111691	1.54036		*										*	*										*
POLD3	Trans-acting factors	0.0400226	0.0693076	-0.0317366	0.102374	-0.133944	-0.195717	0.218435	-0.344798	-0.0138797	0.112745	-0.0693746	-0.50772	0.503141	-0.22371	-0.322933	-0.389964	-0.218967	-0.365514	-0.00327524	-0.237021	0.0701507	0.185543	-0.265685
POU2F1	Trans-acting factors	-0.494748	-0.529951	0.160401	0.462627	0.399768	0.0193142	-0.123976	1.03989	0.0113826	0.119575	-0.0433047	0.232294	0.128917	0.868183	0.520654	0.629523	0.311907	-0.122521	0.727841	-0.108042	0.197232	0.389323	-0.399424	*	*						*						#
POU5F1	Trans-acting factors	-0.146274	-0.768426	-0.369066	1.21093	0.137053	-0.620461	-0.744999	-0.0560538	0.207982	0.27782	-0.250803	-0.0395501	-0.089074	0.196485	0.207073	-0.046152	-0.21022	-0.785756	-0.0296581	-0.0561504	0.324821	0.899551	0.00916308																						#
RBBP4	Trans-acting factors	0.28951	0.233294	0.228493	-0.0365523	-0.0944809	0.0491682	0.399427	-0.265589	0.0122086	0.0185224	0.120206	0.239933	0.149192	-0.380605	-0.22209	0.014318	-0.153695	-0.00545198	-0.375529	0.0871416	-0.0889031	-0.112498	0.389196	*		#
RBBP7	Trans-acting factors	-0.121498	-0.184998	0.0155826	-0.139179	0.0399143	0.103373	0.0842527	0.394846	-0.143126	-0.104303	-0.110002	0.0773122	0.344689	0.202639	0.239113	0.0346188	0.174185	0.157816	0.328951	0.455788	-0.0529195	-0.0276517	-0.307112													*
RUNX1	Trans-acting factors	-0.202354	-0.316687	-0.374874	-0.251849	0.0849733	0.19244	0.031792	-0.205671	0.185845	-0.213202	0.0159472	0.19689	-0.013211	0.291892	0.564481	-0.198384	-0.147799	0.463035	-0.347686	0.0136298	0.314099	-0.168635	0.251305			*									#						#
SAP18	Trans-acting factors	0.060221	0.117753	0.105783	0.042288	-0.268222	-0.141074	0.233501	0.0929887	-0.196031	-0.0801329	-0.192079	0.0171379	0.196561	-0.336523	-0.334315	0.557149	-0.128811	-0.134872	0.249732	0.239245	-0.0898545	-0.0467673	0.0238747
SAP30	Trans-acting factors	0.171581	-0.223298	-0.29095	0.107264	-0.0562925	-0.488552	-0.328139	-1.39618	-0.256657	0.148843	0.213952	-0.350272	0.974036	-0.201128	-0.245309	-0.159899	0.177647	-0.619712	-1.86052	0.61451	-0.30356	0.49885	1.76354													#									#
SHC1	Trans-acting factors	0.0880361	-0.0601591	-0.236894	-0.0634479	0.0524651	0.0405554	-0.241592	-1.68555	0.0276597	0.0979854	-0.208081	0.792243	0.790663	-0.116861	-0.023175	-1.60354	-0.111039	-0.180635	-2.43964	1.05535	0.0327131	0.170515	1.51261								*			#		*			*			*				*
SIN3A	Trans-acting factors	0.000249675	-0.0778611	-0.07209	-0.00157096	0.0174846	0.0246901	0.0475399	-0.873458	-0.110489	-0.0924791	0.00122678	0.306206	0.40785	-0.0828092	0.0349619	-0.132095	-0.0233422	0.0503323	-1.09245	0.775804	-0.0323559	-0.0275264	1.02313								*											*				*
SLC22A1	Trans-acting factors	-0.240417	0.374946	-0.196688	1.649	0.618802	-0.768041	2.5219	0	-2.56148	0.740481	1.05108	0	0	0.233639	-1.13238	0	2.57265	-1.52122	0	0	-2.39681	0.875948	0							#		*								#				*
SMARCA2	Trans-acting factors	-0.225832	-0.329629	-0.113723	0.107241	0.00642351	-0.00615076	-0.144055	0.446134	0.0235242	0.0475969	-0.0836887	0.678009	0.993323	0.330731	0.420412	0.514247	0.0312262	0.0465665	0.0138332	-0.085022	0.167886	0.164091	0.243722	#	*										*	*
SMARCA4	Trans-acting factors	0.0926993	0.375036	-0.0188731	0.0993884	0.0455377	0.253395	0.155436	0.114106	-0.266319	-0.24219	0.180554	-0.0436807	0.406415	0.0444837	-0.131984	0.450928	0.350809	0.489468	0.286806	-0.35928	-0.328204	-0.555397	-0.0659155		*								#			*					*			#	*
SMARCB1	Trans-acting factors	0.197511	0.262649	0.36542	-0.139498	0.155034	0.150165	0.151283	0.0749321	-0.159279	0.0341828	0.471436	-0.186494	0.0856029	-0.103272	-0.143274	-0.106569	0.201849	0.0841733	0.2811	0.161163	-0.270524	-0.158011	-0.331417			#								*
SMARCE1	Trans-acting factors	-0.0530906	0.00791867	-0.0845593	-0.154365	-0.24382	-0.0312993	0.0708832	0.501333	-0.037778	-0.00763911	-0.255145	0.126502	0.755272	-0.251375	-0.117047	0.031391	-0.315863	-0.0984347	0.57745	-0.266192	0.155345	0.0388983	-0.563176											*		*
SOX6	Trans-acting factors	-0.677723	-0.418403	-0.164789	-0.417035	0.195653	-0.445648	-0.969562	0.483872	0.384987	0.290526	-0.197952	0.258892	0.747266	1.10131	-0.127255	0.424005	-0.00974911	-0.872144	0.214228	1.06505	0.637647	0.810194	-0.00213193	*												*	*						*	#
SP1	Trans-acting factors	0.311796	0.197331	0.165194	0.253906	-0.0458105	0.0746676	0.287661	-0.0801552	0.000939066	0.0540491	0.0205634	0.707434	0.495752	-0.473424	-0.212207	-0.185655	-0.213838	-0.0663506	-0.660099	-0.3397	-0.0945711	-0.0462412	0.559526												*	*
TAL1	Trans-acting factors	0.307343	0.0106911	-0.109082	-0.731436	0.609598	0.465101	-0.0484444	-1.37047	0.0784516	1.65192	1.60599	-2.4566	-0.636497	0.665831	0.580128	0.642871	0.82101	-1.11006	1.22441	0.26821	-0.367816	1.40037	-0.900816				*				*		*		*	*						*			*	#
TCF3	Trans-acting factors	0.496222	0.532172	0.0851375	-0.0743107	-0.131392	-0.146321	0.265765	0	-0.504243	-0.240659	1.35285	0	0.502276	-0.533424	-0.632861	0	0.410232	0.141795	0	2.0601	-0.739357	-0.483903	0	#								*		*				#					#	*	#
TFCP2	Trans-acting factors	0.15803	0.0292296	0.054644	0.0112825	-0.328273	-0.219037	0.357991	0.507807	-0.00710138	0.000777668	-0.192953	-0.112603	-0.251144	-0.341368	-0.146062	0.575036	-0.22756	-0.116404	0.667306	0.00717753	0.0134464	0.0439828	-0.383332								*					#						#
YY1	Trans-acting factors	0.153774	-0.00348398	0.118114	0.202749	-0.0593774	0.0397448	0.352823	-0.113061	-0.0192691	-0.10778	-0.173368	0.07561	0.00323018	-0.228433	-0.00449402	0.107992	-0.105277	0.101138	-0.145278	0.251035	-0.0435332	-0.0995801	0.205809																				*
ZBTB7A	Trans-acting factors	0.687924	0.511109	-0.17872	-0.0274882	-0.0410842	0.189035	-0.0291463	-0.225068	-0.57905	-0.110968	1.41107	-0.318431	-0.505842	-0.72676	-0.318138	-0.0707622	0.485155	0.308345	0.117472	0.150924	-0.955083	-0.475328	-0.150352	*	#							*		*	*	*								*	#
ZFPM1	Trans-acting factors	0.822013	-0.083219	-0.687392	-0.327301	0.972117	0.463186	-0.227849	0	0.442748	-0.161502	1.24791	0	0.695476	0.0196042	0.452278	0	0.336935	0.537226	0	1.59562	-0.334906	-0.304425	0											#

## Sheet: Figure3
	Group	Pre-Flight	Flight	Flight	Flight	Flight	Post-Flight	Post-Flight	Post-Flight	Post-Flight
	Time	N/A	L+5d(±1d)	L+30d(±7d)	L+60d(±14d)	L+120d (±14d) or R-8d (-14d/+0d)	R+3d(±1d)	R+30d(±7d)	R+60d(±14d)	R+120d (±14d)
Gene	Type of Gene	Pre-Flight	Flight 1	Flight 2	Flight 3	Flight 4	Post-Flight 1	Post-Flight 2	Post-Flight 3	Post-Flight 4
HBA1	Alpha Globin locus	5550.05	4278.83	3069.48	3583.9	5468.53	8633.38	9217.67	8912.25	11171.8
HBA2	Alpha Globin locus	5617.69	4611.57	3600.23	3745.03	6227.02	7744.85	7851.97	7449.7	9952.66
HBM	Alpha Globin locus	19.0118	15.3833	8.51667	19.1	26.2667	18.8833	12.9167	64.5	53.04
HBQ1	Alpha Globin locus	13.6647	18.7	24.0167	24.4833	5.36667	28.2	6.35	20.6167	5.56
HBZ	Alpha Globin locus	0	0	0	0.216667	0	1.26667	0	0	0
HBZP1	Alpha Globin locus	0	0	0	2.05	0	0	0	1.1	0
LUC7L	Alpha Globin locus	70.3412	74.15	49.0833	71.45	59.1667	30.3333	34.5	76.9167	53.64
HBB	Beta Globin locus	18566.6	15183	11575.6	13758.5	20102.5	28207.7	30077.5	24603.2	32611.1
HBBP1	Beta Globin locus	0.0647059	0	1.48333	0	0	1.26667	0	0	0
HBD	Beta Globin locus	100.829	31.5333	40.2	68.45	76.9	112.817	92.9167	96.3833	248.32
HBE1	Beta Globin locus	0	0.666667	2.66667	0	2.23333	0.7	0	2.65	0
HBG1	Beta Globin locus	57.2824	33.1333	33.2167	40.9833	85.2	32.35	39.4667	48.9667	91.4
HBG2	Beta Globin locus	35.6235	63.25	39.7667	23.0167	73.3333	44.7167	36.3333	18.3167	18.56
FLVCR1	HEME Transport	25.9882	49.6833	30.1167	12.8667	11.2833	5.8	27.9167	38.2833	26.32
ALAS2	Influenced by TFs	215.924	92.6667	99.3167	119.983	181.067	417.75	451.15	471.683	514.08
CD44	Influenced by TFs	571.565	658.4	424.717	562.733	509.567	633.333	709.8	490.3	595.42
E2F2	Influenced by TFs	41.5	8.8	24.2667	39.8	21.7	52.1833	43.05	34.1667	67.34
ICAM1	Influenced by TFs	9.16471	7.6	4.03333	5.78333	2.5	13.1	12.05	16.6667	0
ACVR1B	Trans-acting factors	25.2412	11.9833	17.8833	9.61667	12.35	40.6667	63	72.9667	26.32
ARID1A	Trans-acting factors	325.976	422.85	342.683	299.417	339.217	361.933	406.733	430.317	594.26
ARID1B	Trans-acting factors	275.559	246.683	118.817	210.967	185.167	218.733	256.267	226.867	355.9
ATF4	Trans-acting factors	471.153	464.783	638.317	501.95	555.217	415.783	487.933	350.017	314.52
BCL11A	Trans-acting factors	80.4471	119.333	38.4	86.35	62.8667	68.4	124.783	121.3	76.02
CHD3	Trans-acting factors	416.876	474	282.933	403.533	459.067	412.75	408.9	342.333	493.46
CHD4	Trans-acting factors	352.412	425.367	260.683	223.7	256.967	327.2	366.933	257.05	319.86
DPF2	Trans-acting factors	50.0765	41.2667	47.75	36.55	29.8167	73.2	128.683	20.55	22.24
DR1	Trans-acting factors	224.535	200.75	200.867	174.75	219.633	157.65	206.15	216	258.42
EIF2A	Trans-acting factors	89.8647	119.767	69.55	88.8667	61.15	66.8833	94.15	155.833	80.68
EIF2AK1	Trans-acting factors	691.082	606.483	1120.02	806.75	976.933	713.8	730.017	374.717	515.32
EPO	Trans-acting factors	2.25882	0	0	0	0	3.25	6.7	1.1	0
GATA1	Trans-acting factors	20.5	11.0333	37.8	15.35	20.5833	51.5833	38.3	3.95	0
GATA2	Trans-acting factors	59.8471	77.15	81.5333	85.3833	61.45	136.233	82.95	60.5	25.68
GATAD2B	Trans-acting factors	142.871	88.8667	133.683	86.4333	112.883	108.133	87.35	114.817	227.94
HBS1L	Trans-acting factors	106.765	138.033	87.0333	77.2833	104.433	134.283	130.717	80.8833	187.16
HDAC1	Trans-acting factors	111.324	106.75	85.7833	117.617	108.583	137.2	122.367	116.55	166.42
HDAC2	Trans-acting factors	103.424	97.7333	77.0833	105.483	164.6	160.9	182.583	164.417	48.24
IL3	Trans-acting factors	1.60588	0	0	0	0	1.36667	0	5.81667	6.98
KLF1	Trans-acting factors	15.2706	8.9	7.76667	5.3	7.78333	21.8667	17.3333	33.3833	91.18
KLF3	Trans-acting factors	294.253	264	236.7	279.367	244.783	365.35	353.767	294.683	372.4
LDB1	Trans-acting factors	134.129	167.017	71	72.6	109.083	101.533	63.2667	109.933	107.94
Lin28B	Trans-acting factors	0	1.88333	0	0	0.8	0	0	0.85	0
LMO2	Trans-acting factors	84.0529	51.85	86.2167	94.6667	83.35	139.767	86.8167	97.8	108.6
MAPK1	Trans-acting factors	387.329	388.017	263.533	286.967	386.133	353.267	378.667	374.317	604.32
MAPK14	Trans-acting factors	113.559	101.85	91.45	93.75	104.083	140.467	88.1833	200.833	140.64
MBD2	Trans-acting factors	456.459	450.367	306.517	349.083	230.367	545.7	356.033	453.067	473.52
MBD3	Trans-acting factors	22.9941	29.8333	14.7833	33	17.5667	55.7167	62.9	56.9333	59.3
MBD4	Trans-acting factors	120.888	132.35	108.383	87.2333	145.85	117.1	78.5333	161.4	125.96
MeCP2	Trans-acting factors	166.365	127.25	86.4167	160.5	136.517	108.667	102.4	196.933	131.58
MTA2	Trans-acting factors	152.518	190.083	93.3333	107.8	164.667	128.483	126.683	93.6	146.26
MYB	Trans-acting factors	22.3176	20.6833	12.7333	31.4667	11.2167	23.0167	21.1	11.2333	29.1
NANOG	Trans-acting factors	1.82941	10.9167	0	2.13333	0	2.53333	0	7.58333	2.92
NFE2	Trans-acting factors	47.3118	64.9333	87.6667	65.75	51.9333	43.0667	32.8167	18.0167	38.4
NFE2L2	Trans-acting factors	174.794	204.35	182.133	189.183	198.483	206.25	206.317	179.483	221.68
NFE4	Trans-acting factors	0.205882	2.33333	2.58333	0	0	0	0	6.05	5.9
NFYa	Trans-acting factors	59.6176	87.1333	38.0667	34.75	77.2167	50.85	37.35	79.7167	166.18
NFYB	Trans-acting factors	55.8941	60.5667	71.9	60.75	82.2833	78.2167	29.6167	79.6167	88.88
NR2C1	Trans-acting factors	19.5412	12.3167	10.6667	39.15	14.3833	21.05	20.1333	11.0667	16.78
NR2C2	Trans-acting factors	78.4941	60.7167	51.4333	65.05	58.8667	53.2	65.65	41.4667	69.98
POLD3	Trans-acting factors	24.3471	33.6167	17.8833	13.9167	25.6333	44.1167	42.1	41.3333	11.48
POU2F1	Trans-acting factors	90.5765	79.6333	49.7	87.15	53.9833	89.3333	76.1	134.767	66.82
POU5F1	Trans-acting factors	0.0588235	2.81667	0	0	0	7.51667	4.1	2.31667	1.62
RBBP4	Trans-acting factors	193.006	231.55	195.583	150.8	167.617	155.85	169.1	127.483	214.6
RBBP7	Trans-acting factors	87.5882	69.9667	58.9	95.0167	102.55	90.3667	100.5	104.6	62.6
RUNX1	Trans-acting factors	185.824	164.433	178.267	141.733	157.65	191.133	137.5	166.333	106.9
SAP18	Trans-acting factors	170.782	198.967	174.183	136.683	194.083	184.317	293.9	234.933	233.16
SAP30	Trans-acting factors	25.6294	18.5	27.6667	10.2167	7.5	36.7667	23.1	54.0167	1.96
shc1	Trans-acting factors	32.8176	79.65	26.5833	20.2	39.5333	51.4833	52.35	44.8	71
SIN3A	Trans-acting factors	250.235	235.267	237.683	200.833	233.383	216.1	204.333	214.15	290.98
SLC22A1	Trans-acting factors	1.71765	0	0	0	0	1.38333	3.75	0	0
SMARCA2	Trans-acting factors	524.735	609.883	480.733	484.717	493.367	408.617	559.9	365.383	371.94
SMARCA4	Trans-acting factors	226.706	206.95	149.533	195.2	209.633	197.217	260.783	199.567	323.56
SMARCB1	Trans-acting factors	93.9235	92.9333	67.55	78.0833	70.5833	110.617	75.8	82.3667	176.14
SMARCE1	Trans-acting factors	153.541	126.133	90.55	149.483	147.467	145.133	142.483	153.083	164.48
SOX6	Trans-acting factors	45.1765	25.2333	20.6	27.5	31.2667	56.8333	44.1667	46.6	113.58
SP1	Trans-acting factors	301.165	251.317	261.3	277.25	288.5	226.267	278.433	336.617	404.76
TAL1	Trans-acting factors	168.153	155.133	252.617	272.5	181.933	133.45	163.417	163.833	122.96
TCF3	Trans-acting factors	108.482	75.5	39.8667	71.5833	49.6333	93.4667	85.1333	185.883	156.32
TFCP2	Trans-acting factors	53.6941	52.4	84.1833	35.25	52.3833	74.2	56.3	133.133	87.22
YY1	Trans-acting factors	219.388	236.4	179.267	190.167	115.7	260.067	164.65	176.2	313.16
ZBTB7A	Trans-acting factors	187.394	253.233	124.583	144.9	164.783	198.75	248.533	296.717	249.38
ZFPM1	Trans-acting factors	33.5	49.5167	30.5667	27.4	65.2167	84.0833	35.2833	79.8	18.34

## Sheet: Figure4
Feature ID	Pre vs Flight Pval	Pre vs Flight Fold Change	Pre vs Post Pval	Pre vs Post Fold Change	Flight vs Post Pval	Flight vs Post Fold Change
5S_rRNA_4	0.677736	1.70999	0.379037	2.95792	0.688373	1.72979
7SK_1	0.124102	-3.83207	0.135794	-3.83207	1	1
A1BG	0.613726	2.05787	0.918058	-1.10499	0.475047	-2.27392
A1BG-AS1	0.083772	8.87096	0.0435225	15.1334	0.627749	1.70595
A1CF	0.827572	1.49666	0.949592	-1.14237	0.732158	-1.70973
A2M	0.663183	-1.1009	0.106117	1.45927	0.0236695	1.60652
A2M-AS1	0.669409	-1.38326	0.518069	-1.68344	0.812453	-1.21701
A2ML1	0.0590192	-5.81897	0.25536	4.06971	0.00197273	23.6816
A2ML1-AS2	0.194146	-2.69039	0.73751	-1.37888	0.288602	1.95114
A2MP1	0.451212	2.73139	0.22615	-3.12602	0.0327448	-8.53837
A3GALT2	0.0273376	-7.8613	0.172571	6.01287	0.000506272	47.269
A4GALT	0.0190035	-7.05757	0.506583	1.84109	0.00226317	12.9937
A4GNT	0.0904911	-5.25644	0.100276	-5.25644	1	1
AAAS	0.619464	-1.26122	0.660595	-1.24095	0.963293	1.01634
AACS	0.00201333	-3.7953	0.318564	1.57369	2.11664e-05	5.97263
AACSP1	0.651857	1.92534	0.857667	1.36845	0.803584	-1.40695
AADACL3	0.0011601	-25.0474	0.720751	1.46953	0.00029223	36.8078
AADACL4	0.0237817	-11.3915	0.559441	2.49828	0.00469465	28.4591
AADAT	1	1	0.0022022	32.649	0.000181374	32.649
AAED1	0.776328	1.20965	0.579815	1.42966	0.763646	1.18188
AAGAB	0.48573	-1.24247	0.803016	-1.07991	0.632526	1.15052
AAK1	0.713676	-1.08177	0.474149	-1.16837	0.701937	-1.08005
AAMDC	0.465951	-1.75952	0.636182	-1.42884	0.795619	1.23143
AAMP	0.131986	-1.37482	0.730526	-1.07447	0.213135	1.27953
AANAT	0.263635	-3.13355	0.428091	2.74781	0.0418254	8.61042
AAR2	0.438423	1.43406	0.951325	-1.01871	0.352588	-1.4609
AARD	0.928631	-1.04375	0.733312	1.46945	0.627279	1.53374
AARS	0.0317982	-1.93783	0.565722	-1.19273	0.0938176	1.6247
AARS2	0.75508	-1.27556	0.0578519	-5.56247	0.0905908	-4.36081
AARSD1	0.71077	1.30714	0.553095	-1.42624	0.291271	-1.8643
AASDH	0.987142	1.03496	0.625008	-1.3038	0.578059	-1.34938
AASDHPPT	0.624813	1.30218	0.284876	1.75972	0.510828	1.35137
AASS	0.10935	4.64968	0.0317626	8.68884	0.420407	1.8687
AATF	0.85067	-1.03469	0.640091	1.09484	0.471307	1.13282
AATK	0.0579403	-2.55612	0.563901	1.36521	0.00872669	3.48964
AATK-AS1	0.00659494	-16.5823	0.740064	1.51764	0.00208994	25.166
ABAT	0.638066	1.28713	0.692678	1.23713	0.939416	-1.04042
ABC7-42389800N19.1	1	1.00766	0.0726661	-3.88922	0.0601157	-3.919
ABCA1	0.511635	-1.48818	0.780946	-1.17641	0.690148	1.26502
ABCA10	0.730031	1.49898	0.818318	1.35941	0.920311	-1.10267
ABCA11P	0.0698623	-5.35427	1	1.10446	0.0589574	5.91357
ABCA12	1	1	0.299523	2.91301	0.163836	2.91301
ABCA13	0.29234	-2.71683	0.783811	1.41944	0.156508	3.85638
ABCA17P	0.784528	1.52412	0.325205	3.57955	0.406669	2.3486
ABCA2	0.427898	-1.39389	0.482682	-1.34953	0.931235	1.03287
ABCA3	0.742551	-1.20073	0.615364	-1.34457	0.849579	-1.11979
ABCA4	0.611491	2.09167	0.0554522	14.0121	0.0786025	6.69901
ABCA5	0.957802	1.04141	0.553667	-1.32786	0.478814	-1.38285
ABCA6	0.401653	-2.06567	0.973655	1.07565	0.343516	2.22193
ABCA7	0.799131	-1.09753	0.0889237	-1.96953	0.118137	-1.79452
ABCA8	0.124983	7.85951	0.0708303	13.104	0.665355	1.66728
ABCA9	0.415122	3.37199	0.423667	-2.63115	0.0823135	-8.87222
ABCB1	0.542434	-1.40716	0.189111	-2.16357	0.443744	-1.53755
ABCB10	0.837022	1.1003	0.418995	1.41552	0.50351	1.28648
ABCB11	0.44894	-2.05844	0.469128	-2.05844	1	1
ABCB4	0.0174543	4.60288	0.285327	1.95548	0.11763	-2.35384
ABCB5	0.0561301	-6.10703	0.128682	6.68601	0.000439468	40.8317
ABCB6	0.307779	3.06892	0.138649	5.33681	0.556041	1.73899
ABCB7	0.345007	-1.47236	0.18036	-1.74776	0.662596	-1.18705
ABCB8	0.0804856	-2.68957	0.518038	1.49551	0.0112756	4.02229
ABCB9	0.422334	-1.886	0.201158	3.2774	0.0249151	6.18118
ABCC1	0.360183	1.32252	0.0199117	-1.99483	0.000523783	-2.6382
ABCC10	0.658368	-1.25094	1	1.0119	0.635457	1.26583
ABCC11	7.02541e-06	-59.4823	0.511654	1.85647	5.51401e-07	110.427
ABCC12	0.0456546	-7.67593	0.714651	-1.42855	0.0864429	5.37322
ABCC13	0.143279	-2.35665	0.724685	1.26398	0.0523765	2.97875
ABCC2	0.677971	1.63146	0.127606	5.92404	0.183099	3.63113
ABCC3	0.455334	1.35994	0.0307334	-2.33839	0.00202129	-3.18008
ABCC4	0.102863	1.70832	0.0304609	-1.98341	5.47107e-05	-3.3883
ABCC5	0.828085	-1.09584	0.133261	-2.03861	0.165226	-1.86031
ABCC5-AS1	0.315269	3.4551	0.218447	4.87577	0.830711	1.41118
ABCC6	0.309091	-2.38041	0.504856	-1.78539	0.721914	1.33327
ABCC6P1	0.266408	-3.37744	0.0232696	-10.5845	0.194734	-3.13389
ABCC6P2	1	1	0.163819	5.75563	0.0695511	5.75563
ABCC8	0.0393766	-7.44711	0.851019	-1.15248	0.0478346	6.46181
ABCC9	0.405895	3.05677	0.168303	6.84398	0.48513	2.23896
ABCD1	0.49593	-1.54741	0.68595	1.35761	0.238334	2.10078
ABCD1P2	0.00570095	-15.4643	0.715846	1.59661	0.00193068	24.6905
ABCD1P3	0.829268	-1.52772	0.0299555	19.9575	0.00202011	30.4894
ABCD1P4	0.601696	2.55799	0.187962	-4.11449	0.0519118	-10.5248
ABCD1P5	0.00277644	-31.2126	0.159452	-5.56215	0.0623995	5.61161
ABCD2	0.25978	-2.32473	0.00152687	-13.997	0.0202282	-6.0209
ABCD3	0.926506	-1.02973	0.136606	-1.80984	0.13186	-1.75758
ABCD4	0.475294	-1.35304	0.740123	1.17369	0.253608	1.58805
ABCE1	0.893896	-1.03831	0.524197	-1.22188	0.583389	-1.17679
ABCF1	0.51511	1.15377	0.837511	1.04792	0.628831	-1.10101
ABCF2	0.828318	-1.05694	0.851886	1.05573	0.657243	1.11584
ABCF3	0.369467	-1.5611	0.86417	1.11312	0.246684	1.73769
ABCG1	0.190227	-2.0534	0.754812	1.21867	0.0818396	2.50241
ABCG2	0.538475	-1.46849	0.726488	1.30068	0.29204	1.91004
ABCG4	0.000201159	-25.5936	0.509774	1.84068	1.71865e-05	47.1095
ABCG5	0.0277148	-8.93356	0.108063	7.59575	0.000238763	67.8571
ABCG8	0.00107174	-18.7373	0.284399	3.2104	2.61016e-05	60.1541
ABHD1	0.416514	-2.24189	0.844326	-1.17674	0.518737	1.90517
ABHD10	0.26016	1.54983	0.463505	1.33404	0.667517	-1.16176
ABHD11	0.169904	2.7812	0.588114	1.50826	0.344293	-1.84397
ABHD12	0.532896	-1.51311	0.728262	1.32224	0.286795	2.0007
ABHD12B	1	1.30962	1	1	1	-1.30962
ABHD13	0.459712	1.44082	0.722027	-1.17385	0.2314	-1.69131
ABHD14A	1	-1.03192	0.561024	2.22736	0.460929	2.29847
ABHD14A-ACY1	0.203002	4.44854	0.323925	3.28506	0.800911	-1.35418
ABHD14B	0.157557	3.08306	0.110336	3.58786	0.818471	1.16374
ABHD15	0.126508	6.24812	0.0465617	13.7088	0.510355	2.19406
ABHD16A	0.111326	2.56064	0.878261	1.11461	0.108185	-2.29735
ABHD16B	0.716921	-1.28957	0.638932	-1.4191	0.910058	-1.10045
ABHD17A	0.51466	1.15458	0.361067	1.22529	0.768467	1.06124
ABHD17AP3	0.230364	-2.91062	0.392265	2.59898	0.0343484	7.56462
ABHD17AP4	0.0283653	-7.54487	0.188013	4.33159	0.00057665	32.6813
ABHD17AP5	0.274995	-2.84995	0.384647	2.89409	0.0361689	8.24803
ABHD17AP6	0.181348	4.29509	0.766177	1.64303	0.359293	-2.61412
ABHD17B	0.925559	1.06381	0.962286	1.03894	0.963159	-1.02394
ABHD17C	0.205263	-2.22453	0.14956	2.74227	0.00399543	6.10028
ABHD2	0.535351	1.19123	0.857848	1.05462	0.633125	-1.12953
ABHD3	0.857719	-1.09508	0.379481	-1.6817	0.449587	-1.53569
ABHD4	0.295578	1.41024	0.379613	-1.31958	0.0366549	-1.86092
ABHD5	0.25404	2.04383	0.468145	1.58496	0.641796	-1.28952
ABHD6	0.851193	1.15305	0.787942	1.21676	0.930981	1.05525
ABHD8	0.363966	-2.39596	0.714623	1.55279	0.17086	3.72044
ABI1	0.0704955	1.46887	0.0148296	-1.65875	5.07722e-06	-2.4365
ABI2	0.960149	-1.01188	0.216219	-1.60403	0.198951	-1.58519
ABI3	0.115865	1.39323	0.110858	1.40333	0.969416	1.00725
ABI3BP	0.612671	-1.62315	0.916517	1.18439	0.503387	1.92244
ABL1	0.838898	-1.07547	0.492997	1.33296	0.325732	1.43357
ABL2	0.721869	1.14972	0.319968	1.4535	0.4746	1.26422
ABLIM1	0.601317	1.10055	0.744362	-1.05849	0.354034	-1.16492
ABLIM2	0.563352	-1.57189	0.226839	3.17735	0.0485525	4.99443
ABLIM3	0.00205684	1.80969	0.899112	-1.02155	0.000408647	-1.84869
ABO	0.774114	-1.16198	0.120663	2.47583	0.0392078	2.87685
ABR	0.971892	1.00852	0.331111	1.18605	0.302184	1.17603
ABRA	0.00507244	-13.0706	0.165315	4.43467	6.60325e-05	57.9638
ABRACL	0.804445	1.05117	0.978735	-1.00284	0.763386	-1.05416
ABT1	0.34233	1.52486	0.422638	1.43292	0.877028	-1.06417
ABTB1	0.506882	1.14049	0.248882	1.25697	0.583783	1.10213
ABTB2	0.00400187	-8.62484	0.210484	2.68239	4.22354e-05	23.1352
AC000032.2	0.242768	5.22791	1	1	0.129255	-5.22791
AC000036.4	0.00860209	-22.1258	0.749964	-1.4733	0.0154413	15.0179
AC000041.8	0.369512	2.61478	1	1	0.230292	-2.61478
AC000067.1	0.44568	-2.00581	0.4658	-2.00581	1	1
AC000068.5	0.00637421	-16.5774	0.939659	-1.04692	0.00606155	15.8344
AC000077.2	1	1	0.113177	8.25578	0.0412753	8.25578
AC002115.5	0.829268	-1.45625	0.85	-1.45625	1	1
AC002116.7	1	1.01287	1	1.05304	0.968265	1.03966
AC002116.8	0.421811	3.11269	1	1	0.269464	-3.11269
AC002127.4	0.0884096	-5.06281	0.0980395	-5.06281	1	1
AC002306.1	1	1	0.0800869	8.90726	0.0279836	8.90726
AC002310.12	1	1.27586	1	1.52623	1	1.19624
AC002310.7	1	1.41603	0.107526	6.1831	0.102413	4.3665
AC002368.4	0.829268	-1.70999	0.374825	4.02575	0.0473352	6.884
AC002398.11	1	1	0.710374	1.86561	0.52235	1.86561
AC002398.12	0.309213	-2.50079	0.327439	-2.50079	1	1
AC002398.5	0.418776	-2.1906	0.559714	2.00222	0.131914	4.38607
AC002398.9	0.362785	-2.49656	0.0699341	-7.4183	0.304735	-2.97141
AC002429.5	0.453867	-1.85524	1	1.0833	0.384505	2.00978
AC002451.1	0.0431507	-8.20166	0.939635	1.22086	0.0270554	10.0131
AC002451.3	0.939321	-1.02091	0.0309359	-15.9247	0.030028	-15.5985
AC002454.1	0.237583	6.15104	1	1	0.124977	-6.15104
AC002456.2	0.96528	1.1893	0.629705	2.11352	0.627956	1.77711
AC002463.3	0.798242	1.73268	0.0117969	32.4995	0.00965021	18.7568
AC002467.7	0.589667	1.6881	0.611148	1.63609	0.986044	-1.03179
AC002472.13	0.172595	-2.99993	0.171657	3.56575	0.00442782	10.697
AC002480.2	0.17187	-3.98572	0.877244	-1.29406	0.236119	3.08001
AC002480.3	1	1.38979	0.0672954	10.8917	0.0344708	7.83696
AC002480.5	1	1	1	1.45686	0.978723	1.45686
AC002511.1	0.00221406	-14.2149	0.0560313	8.19752	3.58904e-06	116.527
AC002511.3	0.40361	3.36214	0.149157	8.32823	0.43306	2.47706
AC002519.6	1	1	0.555679	2.18576	0.373522	2.18576
AC002523.1	0.308125	-2.47811	0.326317	-2.47811	1	1
AC002543.2	0.829268	-1.40223	0.85	-1.40223	1	1
AC002551.1	1	1	0.775539	1.71025	0.582	1.71025
AC003002.4	0.0912165	8.91546	0.330909	3.3342	0.382085	-2.67394
AC003002.6	0.891426	1.43441	0.964874	1.28253	0.948498	-1.11842
AC003005.2	1	1	1	1.4004	0.978723	1.4004
AC003005.4	1	1	0.0665671	13.4172	0.0195895	13.4172
AC003006.7	1	1.4872	1	1	1	-1.4872
AC003051.1	0.0633037	16.1787	0.0746512	13.8285	0.921809	-1.16995
AC003075.4	0.772089	1.56807	0.360889	3.50597	0.465043	2.23585
AC003090.1	0.846488	1.54985	0.290219	-3.85957	0.175595	-5.98176
AC003092.1	0.657198	2.25056	1	1	0.484164	-2.25056
AC003101.1	1	1	0.0372364	22.8545	0.00865728	22.8545
AC003102.1	0.077875	-4.30256	0.759292	-1.51499	0.163864	2.84
AC003102.3	0.0211378	-9.71166	0.3395	3.18628	0.00121706	30.944
AC003104.1	0.724529	1.60775	1	1	0.557097	-1.60775
AC003665.1	0.412898	-1.78177	1	-1.25907	0.978723	1.41515
AC003956.1	1	1	0.122336	7.03559	0.0462996	7.03559
AC003958.2	0.302204	-2.59331	0.218695	5.35249	0.0134285	13.8807
AC003958.6	1	1	0.104033	9.50629	0.0365523	9.50629
AC003973.4	1	1	0.0803733	10.3524	0.0256573	10.3524
AC003986.5	0.325002	-2.3993	0.101158	15.0737	0.00503587	36.1665
AC003986.7	0.12596	-4.17152	0.137767	-4.17152	1	1
AC003991.3	0.255024	4.8604	1	1	0.138195	-4.8604
AC004009.3	1	1	0.367462	2.93065	0.212623	2.93065
AC004012.1	1	1	0.0904493	9.36191	0.0303007	9.36191
AC004051.2	0.00175507	-23.1076	0.828765	1.36841	0.000768982	31.6207
AC004057.1	1	1.25976	1	1	1	-1.25976
AC004063.1	1	1.5204	1	1	1	-1.5204
AC004069.2	0.588812	-1.61393	0.0122965	-12.3048	0.0317929	-7.62411
AC004076.9	0.508279	1.52563	0.155284	-2.3017	0.0269969	-3.51154
AC004112.4	0.0614966	-6.32055	0.428406	-2.55348	0.294533	2.47527
AC004156.3	0.0241388	-7.44664	0.796048	-1.21721	0.0349199	6.11781
AC004158.2	0.429165	2.12178	0.264155	-2.57842	0.0417774	-5.47083
AC004166.6	1	1	0.760302	1.58966	0.567834	1.58966
AC004221.2	0.751179	1.42352	0.199885	3.59533	0.260849	2.52566
AC004381.6	0.237537	3.7536	0.287404	-2.78249	0.0194703	-10.4444
AC004381.7	0.805584	1.61278	1	1	0.633056	-1.61278
AC004447.2	1	1	1	1.5096	0.978723	1.5096
AC004448.5	0.00384631	-25.3288	0.750694	1.61713	0.00145539	40.9599
AC004461.4	1	1	1	1.47973	0.978723	1.47973
AC004471.10	0.00227256	-29.0429	0.846841	-1.19873	0.00289075	24.228
AC004471.9	1	1	1	1.46397	0.978723	1.46397
AC004528.4	1	1	0.335903	3.25548	0.186906	3.25548
AC004535.2	0.284939	-2.47144	0.058606	13.0345	0.00145229	32.214
AC004538.3	0.403453	3.60885	0.326698	-2.28785	0.041275	-8.2565
AC004540.4	0.0935559	-5.6626	0.315268	-2.84396	0.482836	1.9911
AC004540.5	0.025126	-7.06079	0.409938	2.36335	0.00201094	16.6871
AC004549.6	0.100896	-5.28491	0.38986	-2.74191	0.53485	1.92746
AC004562.1	0.829268	-1.56878	0.85	-1.56878	1	1
AC004603.4	1	1	0.0232282	21.7506	0.00457309	21.7506
AC004637.1	0.0664639	-6.07379	0.0745382	-6.07379	1	1
AC004791.2	1	1	0.205244	3.84114	0.0977239	3.84114
AC004840.8	0.0593382	-6.72404	0.461386	-2.47579	0.265934	2.71591
AC004840.9	0.897014	-1.0826	0.618155	1.6042	0.476259	1.73671
AC004854.4	0.277199	4.41831	1	1	0.154414	-4.41831
AC004866.3	0.123258	-4.19153	0.378222	3.28187	0.0121821	13.7561
AC004869.2	0.0438533	-4.44837	0.0495068	-4.44837	1	1
AC004870.4	1	1.5167	1	1	1	-1.5167
AC004878.2	0.173777	-3.9909	0.559662	2.75033	0.0255934	10.9763
AC004878.3	0.461652	2.93808	0.821218	-1.50138	0.180845	-4.41117
AC004893.11	0.0684984	-3.51009	0.514131	1.64689	0.00971423	5.78072
AC004906.3	0.829268	-1.50886	0.944919	1.49438	0.373558	2.2548
AC004920.3	0.00109505	-24.5461	0.689852	1.64658	0.00026333	40.4172
AC004941.3	0.0410244	-4.63133	0.0352243	6.83382	2.42834e-05	31.6497
AC004947.2	0.0807152	-5.64448	1	1.0282	0.0658959	5.80368
AC004951.5	0.33685	4.49765	0.342129	-2.35179	0.0349009	-10.5775
AC004951.6	0.826554	1.30146	0.789226	1.51473	1	1.16387
AC004967.7	1	1.03377	0.707314	-1.36048	0.691369	-1.40642
AC004980.11	0.450941	-1.84902	0.458637	2.83583	0.0591503	5.24351
AC004980.7	0.51623	-1.94843	0.0676002	-7.11526	0.197361	-3.65178
AC004980.9	0.829268	-1.3813	0.85	-1.3813	1	1
AC004985.12	0.635417	1.95605	1	1	0.464324	-1.95605
AC005000.1	0.622758	-2.03119	0.243613	-3.27384	0.643302	-1.61178
AC005003.1	0.88364	1.23937	0.464008	2.1633	0.513395	1.74549
AC005008.2	0.00804955	-28.7547	0.00984869	-28.7547	1	1
AC005013.1	0.038786	-5.57081	0.0937081	7.59672	0.000197024	42.3198
AC005013.5	1	1	0.0796396	7.33573	0.0260716	7.33573
AC005019.2	0.287085	2.16633	0.0447977	4.58875	0.295459	2.11821
AC005022.1	1	1	0.768079	1.64602	0.575047	1.64602
AC005037.3	0.349775	3.83277	0.187516	6.77851	0.619115	1.76856
AC005042.4	1	-1.17043	0.85	-1.4973	1	-1.27927
AC005042.5	0.829268	-1.64775	0.85	-1.64775	1	1
AC005062.2	0.196008	-1.5936	0.362634	-1.3763	0.713882	1.15789
AC005076.5	0.295458	3.95493	1	1.00622	0.205838	-3.93047
AC005077.12	0.320338	3.91537	0.227305	5.23578	0.797828	1.33724
AC005077.7	1	1	0.113067	8.49412	0.0441479	8.49412
AC005083.1	0.793366	-1.32131	0.924288	-1.10527	0.881813	1.19546
AC005086.1	0.403722	-1.99667	0.0510881	-4.05067	0.33841	-2.02871
AC005150.1	0.160726	4.2234	0.0296878	11.1575	0.302564	2.64182
AC005154.6	0.230804	1.53708	0.129609	-1.68758	0.00353116	-2.59395
AC005176.2	1	1	0.113177	8.25578	0.041275	8.25578
AC005197.2	1	1	0.094332	7.44461	0.032633	7.44461
AC005224.2	0.261862	-2.76227	0.600631	-1.69303	0.701787	1.63156
AC005235.1	0.829268	-1.67416	1	-1.12908	0.978723	1.48277
AC005253.4	1	1	1	1.47973	0.978723	1.47973
AC005256.1	0.023339	-6.88097	0.350679	2.85278	0.00113945	19.6299
AC005264.2	1	1.37018	0.0822496	5.00609	0.0920254	3.65359
AC005280.1	1	-1.3593	0.315115	2.34733	0.153315	3.19073
AC005281.2	0.305052	-3.552	0.725222	1.73012	0.141476	6.14538
AC005301.8	1	1	0.070075	13.5891	0.0209966	13.5891
AC005306.3	1	1	1	1.41429	0.978723	1.41429
AC005307.1	0.829268	-1.46549	1	1.26327	0.515965	1.85132
AC005307.3	0.95854	1.07199	0.105049	-3.20658	0.0746005	-3.43742
AC005324.6	1	1	0.712178	1.84459	0.523969	1.84459
AC005324.7	1	1	0.352397	2.80536	0.201517	2.80536
AC005329.7	0.0100253	-16.2899	0.578836	2.06474	0.00205122	33.6343
AC005330.2	1	1	0.363722	2.49973	0.214092	2.49973
AC005355.2	0.51707	3.19996	0.523498	-1.93928	0.11297	-6.20563
AC005392.13	0.402464	2.69156	0.0604437	12.3743	0.188941	4.59744
AC005394.1	1	1	0.435846	2.57473	0.268934	2.57473
AC005399.1	0.829268	-1.56879	0.85	-1.56879	1	1
AC005477.1	1	1.23426	0.408343	2.57954	0.523746	2.08995
AC005481.5	1	1	1	1.47973	0.978723	1.47973
AC005484.5	0.32744	3.04248	0.809755	-1.30378	0.155806	-3.96672
AC005487.2	0.905938	1.41939	0.453102	3.38568	0.489556	2.38531
AC005498.3	1	1	0.188683	5.23225	0.084316	5.23225
AC005518.2	1	1	1	1.38239	0.978723	1.38239
AC005523.3	0.0824667	-5.52095	0.177286	6.13655	0.00234564	33.8796
AC005532.5	0.772406	-1.38509	0.247438	-3.12703	0.343612	-2.25764
AC005537.2	1	1	0.0542368	9.21804	0.0153058	9.21804
AC005540.3	0.855244	1.25272	0.0388461	-6.74679	0.019167	-8.45186
AC005546.2	0.829268	-1.50508	0.85	-1.50508	1	1
AC005550.4	0.101105	7.31809	0.783214	1.72479	0.240715	-4.24288
AC005562.1	0.520951	-1.92467	0.479073	-2.12033	0.942636	-1.10166
AC005592.1	1	1	0.149337	5.65172	0.061558	5.65172
AC005592.2	1	1	0.768086	1.64603	0.575054	1.64603
AC005609.1	0.461385	-1.87052	0.481826	-1.87052	1	1
AC005614.5	0.634409	1.97024	0.240024	-3.80538	0.0750532	-7.49752
AC005618.1	0.845944	-1.17085	0.551863	1.90789	0.365605	2.23385
AC005618.6	0.470383	-2.33838	0.712959	-1.52863	0.730514	1.52972
AC005624.2	1	1	0.0998131	7.86593	0.0350289	7.86593
AC005682.5	0.598019	-1.64301	0.483497	-2.00393	0.863342	-1.21967
AC005682.6	0.582488	2.21666	0.535891	2.41225	0.937181	1.08823
AC005682.8	0.518933	2.43535	0.320669	3.57962	0.773599	1.46986
AC005754.7	0.0581817	14.1705	0.0318472	24.3437	0.663004	1.71792
AC005772.2	0.243933	4.1731	0.0451962	17.4926	0.233379	4.19176
AC005779.2	1	1.38821	1	1	1	-1.38821
AC005780.1	0.459047	-1.86587	1	-1.08624	0.58565	1.71773
AC005831.1	1	1.24901	1	1	1	-1.24901
AC005841.1	0.436135	-2.20533	0.470247	2.65476	0.0318747	5.85463
AC005863.1	1	1	0.00683167	27.9192	0.000853314	27.9192
AC005932.1	0.000102846	-22.1698	0.0249464	7.44696	1.65997e-08	165.098
AC005944.2	1	1	0.29653	3.15583	0.159091	3.15583
AC006014.7	0.652689	1.77947	1	1.08458	0.626576	-1.6407
AC006014.8	0.726092	-1.45322	0.75923	-1.31475	1	1.10532
AC006024.4	0.995561	1.20409	0.51764	-2.00585	0.433798	-2.41523
AC006042.7	0.366886	4.18579	1	1	0.222189	-4.18579
AC006050.2	0.00421586	-22.3323	0.559009	2.24786	0.000805226	50.2001
AC006111.1	1	1	0.758413	1.83351	0.566087	1.83351
AC006115.3	1	1	1	1.46397	0.978723	1.46397
AC006116.17	0.26304	-2.34227	0.559115	-1.6979	0.978723	1.37951
AC006116.21	0.578157	-1.95653	0.11004	-3.62944	0.373264	-1.85504
AC006116.22	1	1.28189	1	1	1	-1.28189
AC006126.4	0.122825	7.71016	0.101599	9.38997	0.848003	1.21787
AC006129.2	0.3486	2.78035	0.738453	1.48067	0.50012	-1.87777
AC006129.4	0.570334	-1.81165	0.784426	1.57832	0.348826	2.85938
AC006156.1	0.113284	-5.15138	0.124665	-5.15138	1	1
AC006156.2	1	1	0.701286	1.79509	0.514222	1.79509
AC006160.5	0.147986	7.89514	0.51491	2.69675	0.434067	-2.92765
AC006196.1	1	1	1	1.4004	0.978723	1.4004
AC006262.5	1	1	0.191504	4.07071	0.0881975	4.07071
AC006262.6	0.000571404	-51.317	0.63712	1.88752	0.000137341	96.8619
AC006273.5	0.00204381	-23.59	0.621565	-1.62322	0.00517307	14.5328
AC006296.1	0.829268	-1.68586	0.85	-1.68586	1	1
AC006335.10	0.000536094	-33.3385	0.443489	2.45037	4.78911e-05	81.6918
AC006335.6	0.927381	1.19509	0.815786	1.3945	0.878413	1.16686
AC006369.2	1	1.37957	0.152827	5.50643	0.151929	3.9914
AC006372.1	0.0177033	-11.3991	0.838051	-1.17823	0.0226923	9.67477
AC006372.4	0.115006	-4.57594	0.496238	2.19595	0.0194368	10.0485
AC006372.5	0.539201	-1.97025	0.949627	1.20189	0.44324	2.36802
AC006372.6	0.00861301	-17.1687	1	1.08373	0.00646716	18.6062
AC006378.2	0.159878	-3.54394	0.173312	-3.54394	1	1
AC006445.6	0.786935	-1.54685	0.193354	4.85906	0.0398165	7.51625
AC006445.7	1	1.05909	0.652364	1.73659	0.580052	1.63971
AC006486.1	1	1	0.583635	2.29021	0.397354	2.29021
AC006486.9	0.949217	-1.03992	0.951024	-1.03604	1	1.00374
AC006538.4	0.670107	1.82106	0.042325	-6.57972	0.0108653	-11.9821
AC006539.2	0.829268	-1.62918	0.85	-1.62918	1	1
AC006547.13	0.41699	-2.28753	0.49742	2.44134	0.103473	5.58463
AC006547.14	0.938874	1.33403	0.130302	9.16479	0.114176	6.87002
AC006547.8	1	1	0.560022	2.24965	0.377195	2.24965
AC006552.1	0.0363828	20.0823	0.257335	4.18041	0.184174	-4.8039
AC006942.4	0.110024	9.06271	1	1	0.0452958	-9.06271
AC006946.15	0.00364849	-13.5623	0.338036	2.93037	0.000184152	39.7425
AC006960.7	1	1.05846	0.94132	1.38997	0.96959	1.31321
AC006967.1	1	1	0.103435	9.01597	0.0363699	9.01597
AC006987.4	0.0189952	-9.27821	0.799036	1.54454	0.00676085	14.3306
AC006994.2	0.770647	-1.59809	0.24199	-3.12682	0.450323	-1.9566
AC007000.12	0.190239	-4.27494	0.209849	-4.0566	1	1.05382
AC007036.6	1	1	0.129978	6.41666	0.0506526	6.41666
AC007038.7	0.280099	4.89574	0.800917	-1.54663	0.105486	-7.5719
AC007040.11	1	1.23968	0.298267	4.28446	0.333525	3.4561
AC007050.17	1	1	0.760301	1.58966	0.567832	1.58966
AC007050.18	0.0437371	-8.13279	0.604148	-1.84075	0.115272	4.41819
AC007064.24	0.105242	-4.36973	0.0913051	-4.36973	1	1
AC007091.1	1	1	1	1.4004	0.978723	1.4004
AC007099.1	1	1.29651	1	1	1	-1.29651
AC007161.5	0.475902	-1.7389	0.220633	-2.73733	0.567013	-1.57417
AC007163.3	1	1.24861	1	1	1	-1.24861
AC007163.6	1	1	1	1.47974	0.978723	1.47974
AC007179.1	0.829268	-1.68586	0.85	-1.68586	1	1
AC007182.6	1	1.04463	0.449597	2.53288	0.394796	2.42467
AC007228.11	0.587003	2.50843	0.0917687	14.2175	0.169904	5.6679
AC007228.5	0.934051	-1.08369	0.344917	-2.35337	0.463813	-2.17162
AC007246.3	0.418203	2.04769	0.324436	2.38537	0.833074	1.16491
AC007249.3	0.0624453	9.18238	0.134477	5.73729	0.686944	-1.60047
AC007250.4	0.461385	-1.87052	0.481826	-1.87052	1	1
AC007255.8	0.692809	-1.58023	0.768822	1.5769	0.406379	2.49187
AC007271.3	1	1	1	1.35356	0.978723	1.35356
AC007274.2	1	1	0.356431	2.96221	0.204475	2.96221
AC007274.5	0.00248312	-26.8375	0.766648	1.53789	0.000951758	41.2732
AC007278.3	0.220204	-2.23291	0.235094	-2.23291	1	1
AC007285.6	1	1	0.0171512	24.28	0.00300741	24.28
AC007292.7	0.323193	-3.30825	0.988475	1.18131	0.265302	3.90807
AC007319.1	0.352339	2.63016	1	1	0.217058	-2.63016
AC007349.4	0.829268	-1.68587	0.85	-1.68587	1	1
AC007349.5	1	1.4872	1	1	1	-1.4872
AC007364.1	0.0294255	-10.0484	0.0340909	-10.0484	1	1
AC007365.1	0.865468	-1.24089	0.177475	6.21159	0.060072	7.70791
AC007365.3	0.475084	-2.33134	0.307725	-3.03632	0.810253	-1.30239
AC007381.2	1	1	0.226174	4.20025	0.109457	4.20025
AC007381.3	0.0651911	-5.01322	0.841123	1.24993	0.0328553	6.26616
AC007383.3	0.037922	25.2307	1	1.50562	0.0418112	-16.7577
AC007386.2	0.237522	-2.62404	0.679651	1.49189	0.0893214	3.91477
AC007386.4	1	-1.03707	0.261371	-2.99355	0.270757	-2.88654
AC007389.3	0.00277175	-8.1634	0.255793	2.57017	2.50627e-05	20.9814
AC007391.2	1	1	0.352393	2.80537	0.201514	2.80537
AC007392.3	0.0776162	-4.1838	0.21647	-3.02959	0.978723	1.38098
AC007403.3	0.934129	-1.18029	0.344506	-2.5175	0.463388	-2.13294
AC007405.4	0.074488	-5.67741	0.908099	1.26096	0.0467349	7.15898
AC007405.6	0.796735	-1.22676	0.320742	2.71227	0.15929	3.32731
AC007551.3	0.768478	1.29341	0.414957	-1.81888	0.232409	-2.35255
AC007562.1	0.300406	-2.33671	0.318351	-2.33671	1	1
AC007563.1	1	1	1	1.41429	0.978723	1.41429
AC007563.3	0.146023	-4.13535	0.159019	-4.13535	1	1
AC007566.10	0.444748	1.99149	0.219956	-2.65387	0.034671	-5.28516
AC007568.1	1	1	0.4442	2.43857	0.275503	2.43857
AC007620.3	0.277981	-2.10939	0.749336	-1.24506	0.419607	1.69421
AC007679.1	1	1.31865	1	1	1	-1.31865
AC007682.1	0.641791	-1.83064	1	1.04438	0.619314	1.91188
AC007690.1	0.100634	6.67844	1	1	0.0410949	-6.67844
AC007743.1	0.308596	4.07312	0.85	-1.67256	0.0785011	-6.81251
AC007750.5	1	1	0.372781	3.06961	0.216582	3.06961
AC007795.1	0.455687	-2.2214	0.821252	1.41185	0.293515	3.13629
AC007879.2	0.0448196	13.997	1	1.37568	0.0353777	-10.1746
AC007879.4	0.0484297	-8.34552	0.0550548	-8.34552	1	1
AC007879.5	0.271868	-2.72482	0.85395	1.41748	0.11146	3.86239
AC007879.7	0.858503	1.32797	0.140009	-5.33655	0.0844048	-7.08679
AC007880.1	0.687307	-1.58894	0.457521	2.81502	0.185202	4.47289
AC007952.4	1	1	0.0599826	12.9034	0.0162519	12.9034
AC007952.5	0.00795935	-22.9028	0.0269306	-18.5454	0.973485	1.23496
AC007967.2	1	1	0.10403	9.50627	0.0365509	9.50627
AC007967.4	0.146021	-4.13535	0.159017	-4.13535	1	1
AC008060.7	0.0811574	-5.17852	1	1.00539	0.0730851	5.20644
AC008060.8	0.829268	-1.71719	0.159418	9.19991	0.0135891	15.798
AC008063.2	0.586672	2.48353	1	1	0.41542	-2.48353
AC008069.1	1	1	0.00984496	33.1252	0.00138566	33.1252
AC008069.2	0.291872	-2.59249	0.146036	6.71968	0.00644833	17.4207
AC008073.9	0.829268	-1.71927	0.157869	9.5462	0.0137171	16.4125
AC008074.3	0.825995	1.82118	1	1	0.652714	-1.82118
AC008132.13	0.0695894	-5.93172	0.291021	3.45582	0.00378545	20.4989
AC008267.1	0.771728	1.63328	1	1.3805	1	-1.18311
AC008268.1	0.299498	-2.46886	0.110649	9.72807	0.00440501	24.0172
AC008268.2	1	1	0.0855454	6.11748	0.0337808	6.11748
AC008269.2	0.0154816	-13.4851	0.167683	-4.3541	0.243364	3.0971
AC008271.1	0.509685	-2.04383	0.712604	1.74317	0.265853	3.56274
AC008278.3	0.00157272	-16.3134	0.260453	3.22496	4.19998e-05	52.6101
AC008280.1	0.829268	-1.38127	0.85	-1.38127	1	1
AC008281.1	1	1	0.15976	5.73931	0.0672852	5.73931
AC008394.1	0.89485	-1.12876	0.108999	8.74867	0.0317497	9.87518
AC008440.10	1	1.38808	1	1	1	-1.38808
AC008440.5	1	1	0.0236242	26.0171	0.00463021	26.0171
AC008592.3	0.286269	-2.46177	0.30374	-2.46177	1	1
AC008694.2	0.286345	2.99325	0.0444518	6.68364	0.288322	2.23291
AC008694.3	0.00460133	-21.214	0.511881	-2.01623	0.0161841	10.5217
AC008697.1	0.0343585	14.0705	0.0478321	10.9544	0.853548	-1.28446
AC008703.1	0.026278	-10.0012	0.296746	3.24911	0.0013259	32.495
AC008738.1	0.152055	5.70038	0.321913	3.13555	0.553396	-1.81798
AC008746.3	1	1	0.760306	1.58967	0.567837	1.58967
AC008753.6	0.344	4.41376	1	1	0.204533	-4.41376
AC008781.7	0.665147	2.06577	1	1	0.491463	-2.06577
AC008834.1	0.239677	-2.94021	0.25628	-2.94021	1	1
AC008865.1	0.810804	1.6033	0.096333	8.60441	0.0809938	5.36668
AC008940.1	0.0118639	-16.8738	0.488627	2.91432	0.00184996	49.1756
AC008984.5	1	1	1	1.4004	0.978723	1.4004
AC008984.6	0.829268	-1.68587	0.85	-1.68587	1	1
AC008984.7	1	1.31865	1	1	1	-1.31865
AC008992.1	1	1	0.360982	3.07837	0.207826	3.07837
AC009005.2	0.0357783	-8.49688	0.16518	5.02787	0.000746979	42.7212
AC009061.1	0.626854	-1.81676	0.249539	-2.92759	0.64702	-1.61143
AC009065.1	0.857725	-1.18129	0.225124	-3.65259	0.282381	-3.09202
AC009093.1	0.474595	-1.8062	0.824792	1.27885	0.307112	2.30986
AC009120.4	0.829268	-1.52748	0.433551	2.56085	0.126986	3.91164
AC009120.5	0.308124	-2.47811	0.326316	-2.47811	1	1
AC009120.6	0.194449	-3.26879	0.211578	-3.26007	1	1.00268
AC009133.12	0.0532585	-5.07791	0.0599518	-5.07791	1	1
AC009133.14	1	1	0.557382	2.21024	0.374961	2.21024
AC009133.17	0.660459	-1.51175	0.6699	1.68874	0.336591	2.55295
AC009228.1	0.0336447	-10.8153	0.0388224	-10.8153	1	1
AC009229.5	1	1.36995	1	1	1	-1.36995
AC009237.2	1	1	0.0591679	8.50933	0.0173292	8.50933
AC009237.8	0.0329759	-7.45811	0.784512	1.37759	0.0133312	10.2742
AC009262.2	0.569266	-1.96816	1	1.12264	0.526609	2.20954
AC009299.3	1	1	0.0166609	17.9729	0.00296032	17.9729
AC009312.1	0.0348527	-9.51036	0.0401284	-9.51036	1	1
AC009365.3	0.327823	3.92794	0.0446849	21.3398	0.142097	5.43283
AC009403.2	0.870543	1.1912	1	1.00526	0.827475	-1.18497
AC009404.2	0.655532	-1.55378	0.566149	2.09712	0.246365	3.25846
AC009469.1	1	1	0.569185	2.0844	0.384979	2.0844
AC009474.1	0.0665406	-4.40718	0.0843891	7.96969	0.000402496	35.1239
AC009487.4	0.829268	-1.45625	0.85	-1.45625	1	1
AC009492.1	0.0111327	-15.8821	0.0133943	-15.8821	1	1
AC009495.2	0.528083	2.4808	1	1	0.36399	-2.4808
AC009499.1	0.817733	1.73773	1	1	0.64473	-1.73773
AC009501.4	1	1.10373	0.0613195	10.69	0.0219927	9.68535
AC009502.4	1	1	0.300243	3.34853	0.161663	3.34853
AC009505.2	1	1.38821	1	1	1	-1.38821
AC009505.4	0.318987	4.31223	1	1	0.185652	-4.31223
AC009506.1	0.631943	1.6915	0.738617	1.45137	0.884064	-1.16545
AC009518.2	0.829268	-1.68587	0.85	-1.68587	1	1
AC009518.4	0.310917	-2.78419	0.714512	1.60573	0.142705	4.47066
AC009518.8	1	1	0.751999	1.75472	0.560171	1.75472
AC009531.2	0.250264	-2.35236	0.0385143	10.6017	0.000497412	24.939
AC009542.2	0.829268	-1.52629	0.85	-1.52629	1	1
AC009878.2	0.829268	-1.68587	0.85	-1.68587	1	1
AC009892.10	1	1	0.555678	2.18576	0.373521	2.18576
AC009947.2	1	1.29688	1	1	1	-1.29688
AC009948.5	0.406599	-2.36233	0.971421	-1.0198	0.406185	2.31645
AC009950.2	0.559392	-1.91485	0.365533	-3.02949	0.733187	-1.5821
AC009951.1	0.927248	-1.08703	0.967688	1.02277	1	1.11178
AC009951.2	1	1.29971	1	1	1	-1.29971
AC009961.2	0.372495	-1.84042	0.390776	-1.84042	1	1
AC009961.3	0.0970072	-4.10455	0.339048	-2.5941	0.607264	1.58227
AC009963.4	0.166816	-3.41195	0.180616	-3.41195	1	1
AC009965.1	0.042341	-8.29417	0.048346	-8.29417	1	1
AC010082.2	1	1.52835	1	1	0.622998	-1.52835
AC010084.1	0.593569	1.66826	0.585782	-1.56544	0.239105	-2.61157
AC010086.1	0.0536796	-7.38406	0.782754	-1.40933	0.0871531	5.23941
AC010090.1	0.146021	-4.13535	0.159016	-4.13535	1	1
AC010096.1	1	1	0.122056	3.64956	0.0505065	3.64956
AC010127.3	0.41259	-1.75108	0.803141	-1.33453	0.978723	1.31213
AC010132.10	1	1	0.052061	15.383	0.0139439	15.383
AC010136.2	0.461383	-1.87052	0.481824	-1.87052	1	1
AC010141.1	0.30036	-3.2985	0.0576439	-10.0982	0.316143	-3.06144
AC010146.1	0.0229044	-18.8339	0.0269071	-18.8339	1	1
AC010148.1	0.0388855	-5.62	0.20651	4.53143	0.000722449	25.4666
AC010226.4	0.0113039	-17.282	0.369665	-2.96096	0.0653751	5.83665
AC010327.2	1	1	1	1.33829	0.978723	1.33829
AC010336.1	0.260898	-3.57024	0.501145	2.63602	0.0595493	9.41123
AC010441.1	0.419592	2.65129	0.454531	-2.07949	0.0963692	-5.51335
AC010492.2	1	1.5465	1	1.38696	1	-1.11503
AC010504.2	0.0348245	-9.57748	0.367613	-3.159	0.243126	3.03181
AC010524.2	0.285656	-2.36721	0.656762	1.96355	0.0854263	4.64813
AC010525.1	1	1.25975	1	1	1	-1.25975
AC010536.1	0.757812	1.7159	0.735798	1.83869	1	1.07156
AC010547.9	0.100428	20.278	1	1	0.0390116	-20.278
AC010641.1	0.00197184	-28.6423	0.744288	-1.42861	0.00356677	20.0491
AC010642.1	0.974636	-1.02373	0.373542	-2.33862	0.317548	-2.28441
AC010729.1	0.626702	2.04906	0.318739	4.16558	0.532807	2.03292
AC010729.2	1	1	0.0700423	7.26106	0.0247758	7.26106
AC010729.3	1	1.30962	1	1	1	-1.30962
AC010731.3	1	1	0.255214	3.50013	0.129428	3.50013
AC010731.4	0.0190154	-11.4962	0.848399	1.41548	0.00907221	16.2727
AC010733.4	0.187021	5.59814	0.802917	1.78771	0.304411	-3.13145
AC010745.1	0.209253	-3.03662	0.224585	-3.03662	1	1
AC010745.2	0.829268	-1.4345	0.85	-1.4345	1	1
AC010745.4	1	1	0.0507263	8.69871	0.0141287	8.69871
AC010883.5	0.0143328	-11.2039	0.552058	-1.93608	0.0540203	5.78691
AC010890.1	0.461384	-1.87052	0.481825	-1.87052	1	1
AC010894.3	0.593114	-1.81148	0.091349	-6.01179	0.219558	-3.31871
AC010907.2	0.829268	-1.68588	0.85	-1.68588	1	1
AC010907.5	1	1	0.356433	2.96221	0.204476	2.96221
AC010969.1	0.000840545	-17.2831	0.355316	2.54307	3.31616e-05	43.9522
AC010976.2	0.054709	-8.28861	0.0619428	-8.28861	1	1
AC010980.2	0.0412452	-4.90393	0.46271	1.89246	0.00443804	9.28048
AC010982.1	0.0822421	-5.6929	0.531144	2.812	0.0146016	16.0084
AC010983.1	0.162433	-3.65909	0.176003	-3.65909	1	1
AC010987.6	1	1	1	1.55524	0.978723	1.55524
AC011193.1	1	1	0.211698	4.4117	0.0994945	4.4117
AC011286.1	0.0038248	-19.5062	0.797036	1.48168	0.00145001	28.9018
AC011288.2	1	1	0.232974	2.87431	0.119459	2.87431
AC011294.3	0.829268	-1.7161	0.179773	8.05147	0.0160708	13.8171
AC011298.2	0.000179564	-37.6927	0.695787	1.52828	4.04796e-05	57.6049
AC011322.1	1	1	1	1.4004	0.978723	1.4004
AC011330.5	0.493729	3.11668	0.0827032	-6.50862	0.016299	-20.2853
AC011343.1	0.200461	3.75426	0.00479078	37.8073	0.0222194	10.0705
AC011366.3	0.00581881	-24.2386	0.397613	-2.71754	0.030509	8.91934
AC011385.1	1	1	0.752001	1.75472	0.560173	1.75472
AC011498.1	1	1	1	1.34754	0.978723	1.34754
AC011513.4	0.0406581	-8.4473	0.0465181	-8.4473	1	1
AC011515.2	0.034853	-9.51036	0.0401288	-9.51036	1	1
AC011516.2	0.38098	3.25336	0.176272	6.28919	0.580586	1.93314
AC011518.1	1	1	0.703731	1.81366	0.516404	1.81366
AC011524.1	0.0104651	-24.538	0.553807	-2.16213	0.0313694	11.349
AC011524.3	1	1	0.193834	4.67849	0.102279	4.67849
AC011525.2	1	1	0.103431	9.01597	0.036368	9.01597
AC011526.1	0.557609	1.45984	0.0911836	2.95787	0.196912	2.02616
AC011530.4	0.848047	1.38538	0.573093	1.96289	0.670408	1.41685
AC011551.3	0.0961652	-4.45184	0.364522	-2.48608	0.58826	1.7907
AC011648.1	1	1	0.478194	2.60332	0.302688	2.60332
AC011718.2	1	1	0.140823	6.73955	0.0560664	6.73955
AC011737.2	0.039264	-9.91525	0.0183585	-13.5307	1	-1.36464
AC011742.3	0.526618	1.91449	1	1	0.368815	-1.91449
AC011742.5	1	1	0.0982469	7.95247	0.0342989	7.95247
AC011747.3	0.311375	-2.48182	0.553712	2.20364	0.0751527	5.46903
AC011747.4	0.132829	-3.37471	0.995752	1.01586	0.14613	3.42822
AC011747.6	0.196225	5.07782	0.79286	1.74211	0.454351	-2.91475
AC011747.7	0.265913	3.89562	0.177062	5.38643	0.776577	1.38269
AC011893.3	1	1.443	1	1.41513	1	-1.01969
AC011899.10	0.962094	1.20669	0.568267	2.31346	0.4758	1.91719
AC011899.9	0.157309	5.87903	0.257653	4.06967	0.728397	-1.4446
AC011997.1	0.120544	-6.36221	0.0370963	-10.4522	0.649355	-1.64286
AC012005.2	1	1	0.560025	2.24965	0.377197	2.24965
AC012065.4	0.208783	-3.00664	0.224094	-3.00664	1	1
AC012074.2	1	1.23406	0.542155	2.16382	0.702652	1.75342
AC012123.1	0.141665	6.91508	1	1	0.0637659	-6.91508
AC012146.7	0.126162	9.16182	0.861483	-1.29045	0.0541586	-11.8228
AC012309.5	0.0322293	-6.50404	0.487371	-2.03974	0.141607	3.18866
AC012313.1	0.0499785	-6.33897	0.204127	-3.30616	0.462682	1.91732
AC012314.8	0.829268	-1.49998	1	-1.03364	0.978723	1.45116
AC012317.1	0.0519393	16.4248	0.0485156	17.431	0.966556	1.06126
AC012322.1	1	1	0.0910574	8.2544	0.0308767	8.2544
AC012354.6	1	1	0.018589	14.1202	0.00350825	14.1202
AC012358.4	1	1	0.369155	2.97332	0.213881	2.97332
AC012358.8	0.0655081	-7.7419	0.0168335	-12.8372	0.630437	-1.65814
AC012361.1	0.829268	-1.41796	0.85	-1.41796	1	1
AC012363.13	0.829268	-1.68655	0.85	-1.68655	1	1
AC012370.2	0.665145	2.06577	1	1	0.491462	-2.06577
AC012379.1	0.797998	1.65452	0.802008	1.64122	1	-1.0081
AC012414.1	0.00198422	-21.0725	0.843344	-1.18001	0.00272541	17.858
AC012441.1	1	1	0.0459734	19.8038	0.0116138	19.8038
AC012442.6	1	1	0.165208	5.26923	0.0707819	5.26923
AC012457.2	0.151176	-3.65849	0.660134	-1.873	0.58561	1.95328
AC012462.1	1	1	0.456339	2.66531	0.285128	2.66531
AC012462.2	0.127439	-4.05066	0.139338	-4.05066	1	1
AC012487.2	0.00210094	-23.2385	0.890754	-1.11989	0.00245435	20.7507
AC012494.1	0.0084229	-16.6775	0.623014	2.05533	0.00207398	34.2776
AC012499.1	0.183479	-4.16844	0.0175247	-11.7778	0.23743	-2.82548
AC012501.2	1	1.38176	1	1	1	-1.38176
AC012506.1	1	1	0.456338	2.66531	0.285127	2.66531
AC012506.2	0.00643389	-33.2394	0.943952	-1.00774	0.00613828	32.984
AC012506.3	1	1	0.047008	16.3227	0.0120935	16.3227
AC012506.4	1	1	0.236477	3.9175	0.115997	3.9175
AC012507.3	0.00162561	-16.3515	0.569693	1.72294	0.000213175	28.1725
AC012507.4	0.22661	-2.79322	6.93162e-05	-40.5472	0.00131918	-14.5163
AC012594.1	0.121871	-3.49168	0.954377	1.27602	0.066333	4.45547
AC013264.2	0.829268	-1.70582	0.579027	2.58497	0.0949705	4.40951
AC013268.3	1	1	1	1.47975	0.978723	1.47975
AC013269.5	0.477953	-1.99195	1	1.03955	0.452484	2.07073
AC013271.3	0.853274	1.62081	0.353688	4.33307	0.435888	2.67339
AC013394.2	0.972189	-1.00709	0.189506	-1.49928	0.166412	-1.48873
AC013402.5	0.110716	14.1398	1	1	0.0435357	-14.1398
AC013436.6	0.156111	-4.03694	0.169665	-4.03694	1	1
AC013448.2	1	1	1	1.46398	0.978723	1.46398
AC013449.1	0.0721927	-6.42722	0.0313404	-7.91259	1	-1.23111
AC013460.1	0.00675766	-18.9392	0.766195	-1.3173	0.0108936	14.3773
AC013480.2	0.071271	-5.6703	0.781236	-1.45187	0.121507	3.90552
AC013733.3	0.0567838	-4.70388	0.450846	2.48412	0.00401326	11.685
AC015818.3	0.0157137	-13.8231	0.503711	-2.19224	0.0621578	6.30548
AC015849.16	0.487474	-1.61511	0.122793	3.54265	0.014494	5.72177
AC015849.2	0.521253	2.71605	0.181437	-4.47882	0.041086	-12.1647
AC015871.1	0.149512	-4.0211	0.950371	-1.12564	0.204979	3.57228
AC015922.5	0.0104259	-11.1645	0.534961	2.17663	0.00161491	24.301
AC015922.6	0.308125	-2.47811	0.326316	-2.47811	1	1
AC015969.3	0.816375	1.33839	0.238103	-3.092	0.128627	-4.13832
AC015971.2	0.803107	1.60812	1	1	0.630685	-1.60812
AC015977.6	0.0545333	-7.08351	0.630519	-2.0003	0.192756	3.54122
AC016582.2	0.280607	-2.44581	0.574626	-1.63697	0.978723	1.49411
AC016586.1	0.269978	-2.57206	0.787214	-1.23501	0.3758	2.08263
AC016629.8	0.936329	1.24768	0.52658	2.62548	0.538729	2.1043
AC016700.2	1	1	1	1.4004	0.978723	1.4004
AC016700.3	0.829983	1.62019	0.487615	-1.88145	0.203538	-3.0483
AC016700.5	0.0653288	-5.93765	0.0733049	-5.93765	1	1
AC016710.1	1	1	0.114731	7.38115	0.042335	7.38115
AC016722.3	1	1	1	1.4143	0.978723	1.4143
AC016722.4	1	1.38822	1	1	1	-1.38822
AC016735.2	0.121183	-4.50739	0.0466828	11.8379	0.000316991	53.3579
AC016735.3	0.013492	-13.407	0.638932	-1.67118	0.0330707	8.0225
AC016738.4	0.0153074	-8.38783	0.745154	-1.4204	0.0296454	5.90526
AC016745.3	0.829268	-1.69521	0.85	-1.69521	1	1
AC016747.3	0.318737	2.86184	0.325413	2.86049	1	-1.00047
AC016757.3	0.143144	-3.60104	0.703902	1.48776	0.052162	5.35748
AC016768.1	1	1	0.0941564	8.86669	0.0320694	8.86669
AC016831.6	0.574992	2.73954	0.262191	-3.29283	0.0517435	-9.02086
AC016831.7	0.902543	-1.07289	0.252524	-3.26449	0.269836	-3.04269
AC016907.3	1	1.01187	0.170724	5.94941	0.104502	5.87962
AC016910.1	0.0438938	-5.872	0.0933063	6.53664	0.000298495	38.3832
AC016995.3	1	1	0.775543	1.71026	0.582003	1.71026
AC017002.1	0.0610917	-9.17223	0.0309417	-12.8831	1	-1.40457
AC017002.2	0.147161	-4.33694	0.964245	1.21381	0.102483	5.26422
AC017002.4	1	1	0.754986	1.79484	0.562923	1.79484
AC017006.2	1	1	0.569189	2.0844	0.384983	2.0844
AC017006.3	0.303001	-2.3828	0.321029	-2.3828	1	1
AC017048.2	1	1	0.0254283	22.5794	0.00515954	22.5794
AC017074.2	0.942656	-1.02219	0.410574	-2.21433	0.463375	-2.16626
AC017104.2	0.829268	-1.708	1	1.48329	0.273831	2.53345
AC017104.6	0.313036	-2.89847	0.754167	-1.34575	0.447409	2.15379
AC017116.11	0.473844	2.68103	1	1	0.314567	-2.68103
AC018359.1	0.267342	4.60031	1	1	0.147412	-4.60031
AC018462.2	0.526701	-1.82755	0.768801	1.37459	0.209444	2.51214
AC018470.1	0.829268	-1.63029	1	-1.03111	0.561604	1.58111
AC018470.4	0.0909599	-6.60474	0.662673	1.84401	0.0292307	12.1792
AC018495.3	0.220383	-3.05614	0.692737	-1.62947	0.522275	1.87554
AC018638.1	0.315232	-2.52471	0.210425	-3.2022	0.809103	-1.26835
AC018685.1	0.0833507	-4.99911	0.471043	2.86729	0.0122518	14.3339
AC018685.2	0.000458456	-35.9006	0.87431	1.23446	0.000213823	44.3179
AC018696.5	0.00135041	-19.6974	0.0057956	-13.9089	0.978723	1.41618
AC018705.5	1	1	0.121416	6.79866	0.0460466	6.79866
AC018720.10	0.036568	-10.0217	0.451881	-2.44982	0.159064	4.09077
AC018737.3	0.829268	-1.69098	0.371477	3.49283	0.039709	5.90629
AC018755.1	0.0897428	-3.49398	0.0368855	7.62805	9.7681e-05	26.6522
AC018755.16	0.45848	2.20364	0.433958	2.30574	0.956283	1.04633
AC018755.2	0.0119941	-9.94915	0.974366	1.15116	0.00684035	11.4531
AC018766.4	0.985231	1.32551	0.85	-1.52879	0.44385	-2.02643
AC018766.5	0.447112	-2.09637	1	-1.01492	0.424142	2.06555
AC018766.6	0.301474	5.00817	1	1	0.171402	-5.00817
AC018799.1	0.279439	4.43032	1	1	0.156016	-4.43032
AC018804.6	0.146521	7.68506	0.628234	2.11517	0.292614	-3.6333
AC018866.1	1	1	0.0654268	13.1438	0.0191705	13.1438
AC018880.1	0.0556464	-6.5798	0.950493	1.21748	0.0391553	8.01078
AC018890.4	0.0324233	-9.09317	0.479751	-2.10779	0.10844	4.31409
AC018890.6	0.635171	2.00797	0.85	-1.50955	0.221316	-3.03114
AC018892.3	1	1	0.300245	3.34853	0.161664	3.34853
AC018892.9	1	1	0.756337	1.80966	0.56417	1.80966
AC019100.3	1	1	0.311558	2.8067	0.172231	2.8067
AC019118.2	0.761956	1.61602	0.109132	10.6675	0.113792	6.6011
AC019118.3	0.391421	-2.3058	0.70818	1.80546	0.13309	4.16303
AC019171.1	1	1	1	1.44801	0.978723	1.44801
AC019172.2	0.160221	-3.81361	0.265709	5.08966	0.00717591	19.41
AC019181.2	0.673004	-1.59126	0.0179244	-16.4347	0.0335549	-10.3281
AC019185.4	0.829268	-1.41795	0.85	-1.41795	1	1
AC019186.1	0.523248	2.27738	1	1	0.359826	-2.27738
AC019221.4	0.968701	-1.00167	0.00648753	-8.0043	0.00499642	-7.99097
AC020571.3	0.624671	1.73022	0.179152	-3.58861	0.0566743	-6.20907
AC020629.1	0.182028	-2.51501	0.19512	-2.51501	1	1
AC020663.1	1	1	1	1.40566	0.978723	1.40566
AC020743.3	1	1	0.0256923	17.6357	0.00531967	17.6357
AC020907.1	0.0199529	-10.463	0.467372	2.53774	0.00236879	26.5524
AC020907.2	0.829268	-1.64793	0.0601374	7.50548	0.00150042	12.3685
AC020910.2	0.726196	1.80986	0.22592	-5.25954	0.0990349	-9.51904
AC020922.1	0.177121	-3.8648	0.191445	-3.8648	1	1
AC021016.6	0.208763	6.37335	1	1	0.105466	-6.37335
AC021188.4	0.265132	-3.5509	0.513878	-2.10803	0.631742	1.68447
AC021218.2	0.0578355	-5.27021	0.0263847	12.2704	3.70406e-05	64.6677
AC021224.1	0.555446	-1.50744	0.315591	-2.10521	0.669501	-1.39655
AC021860.1	0.928402	1.35552	1	1.13722	0.952858	-1.19196
AC022007.5	0.352453	3.64426	0.721304	-1.41928	0.160846	-5.17222
AC022182.1	0.056953	-6.44352	0.0556496	-6.44352	1	1
AC022182.3	0.191453	6.37471	0.11075	9.70596	0.698085	1.52257
AC022201.4	0.29401	-2.59267	0.311744	-2.59267	1	1
AC022210.2	0.872429	-1.08955	0.910417	1.11001	0.74619	1.20942
AC022311.1	0.0916056	-4.57458	0.149929	7.20506	0.00186271	32.9602
AC022400.2	0.0122419	32.8215	0.0180267	24.6664	0.810311	-1.33061
AC022498.1	0.698773	1.68152	1	1.35207	1	-1.24366
AC022596.2	0.00242276	-26.3975	0.770374	-1.34715	0.0040507	19.5951
AC022596.6	0.0781042	-3.9872	0.910177	1.13592	0.0478707	4.52915
AC022816.2	0.829268	-1.68589	0.85	-1.68589	1	1
AC023137.2	1	1	0.0621912	12.4	0.0179718	12.4
AC023347.1	0.209255	-3.03662	0.224586	-3.03662	1	1
AC023490.1	0.471019	2.77674	0.27665	4.49823	0.658746	1.61997
AC023490.2	1	1	0.0319792	13.356	0.00729989	13.356
AC023590.1	0.0145907	-12.0956	0.017343	-12.0956	1	1
AC023669.1	0.829268	-1.62919	0.85	-1.62919	1	1
AC024028.1	0.308124	-2.47811	0.326315	-2.47811	1	1
AC024084.1	1	1	0.139854	6.03446	0.0561118	6.03446
AC024132.1	0.00668033	-18.1232	0.817729	-1.26484	0.00987212	14.3284
AC024560.2	0.000722832	-19.6563	0.289597	2.71172	1.87446e-05	53.3023
AC024560.3	0.638622	-1.37755	0.690753	-1.32179	0.947224	1.04219
AC024580.1	0.766209	1.58312	1	1.37575	1	-1.15074
AC024592.12	0.535081	-1.75954	0.906103	-1.08936	0.603659	1.6152
AC024592.9	1	1	0.312283	3.42373	0.170077	3.42373
AC024704.2	0.00278278	-23.5217	0.00352927	-23.5217	1	1
AC024937.2	1	1	0.758413	1.83351	0.566087	1.83351
AC024937.4	0.164015	-5.05667	0.439631	-2.43141	0.571565	2.07973
AC024937.6	1	1	0.0589675	16.6432	0.0164403	16.6432
AC025016.1	1	1	0.239054	4.50611	0.116681	4.50611
AC025165.8	0.00216227	-25.7508	0.755215	1.54284	0.000744066	39.7295
AC025171.1	0.516767	-2.0288	0.299793	-2.91145	0.701274	-1.43506
AC025278.1	0.617355	2.03272	0.0879357	11.641	0.120516	5.72678
AC025335.1	0.917313	1.13891	0.61627	1.60932	0.660311	1.41303
AC025627.7	0.829268	-1.56879	0.85	-1.56879	1	1
AC025627.9	0.430837	3.34728	0.266806	5.26529	0.693999	1.57301
AC026150.5	0.301063	-3.14395	0.752446	1.56744	0.145026	4.92797
AC026150.6	0.517646	2.29753	0.105405	6.57899	0.254661	2.8635
AC026150.8	0.332752	4.49064	0.504169	-1.89476	0.0511495	-8.50871
AC026202.3	0.201974	6.25881	1	1	0.101054	-6.25881
AC026202.5	0.107055	-4.7242	0.117858	-4.7242	1	1
AC026461.1	1	1	0.0440043	17.9201	0.0110027	17.9201
AC026740.1	0.271731	3.74052	1	1.03675	0.316425	-3.60794
AC026954.6	0.275764	-2.81213	0.261431	4.22544	0.00855459	11.8825
AC027228.1	1	1	0.0274536	24.6757	0.0056945	24.6757
AC027307.3	0.00581548	-18.0818	0.88168	1.27781	0.00298604	23.105
AC027601.1	0.0516923	11.2724	0.775966	1.48099	0.0589478	-7.61145
AC027612.3	0.978822	1.66453	0.85	-1.33436	0.427787	-2.22109
AC027612.4	0.319409	-2.93487	0.456504	2.73959	0.0673193	8.04032
AC027612.6	0.358599	3.4387	0.229906	5.03717	0.721222	1.46485
AC027763.2	0.645416	-1.75238	0.441328	2.78647	0.180697	4.88296
AC034102.1	1	1	1	1.47975	0.978723	1.47975
AC034110.1	1	1	0.0114134	33.6878	0.00169244	33.6878
AC034220.3	0.473844	2.68103	1	1	0.314567	-2.68103
AC034228.2	0.562633	-2.00573	0.194835	-6.45102	0.425603	-3.2163
AC034228.7	1	1.10124	0.397301	-2.73848	0.360389	-3.01573
AC034229.1	1	1	0.752008	1.75472	0.560179	1.75472
AC037459.4	0.140057	6.26727	0.173211	5.44236	0.884151	-1.15157
AC040977.1	0.747364	1.25491	0.9073	-1.05666	0.62879	-1.32601
AC046143.6	0.465514	-2.28813	0.735182	-1.44322	0.687628	1.58544
AC051649.12	1	1.38001	1	1	1	-1.38001
AC051649.6	0.00986734	-14.9278	0.589247	2.17389	0.00199208	32.4515
AC053503.4	1	1	0.0575504	9.26064	0.0165636	9.26064
AC060834.2	0.0990987	-4.18994	0.536666	-1.97574	0.372563	2.12069
AC061961.2	0.275811	4.68896	1	1	0.153424	-4.68896
AC061975.6	1	-1.11957	1	-1.02826	1	1.0888
AC061992.2	0.028667	-8.63204	0.956621	-1.04801	0.0269289	8.2366
AC062017.1	0.473015	-2.08287	0.418014	2.90518	0.0991742	6.0511
AC062020.2	1	1	0.754989	1.79484	0.562926	1.79484
AC062028.1	0.00326573	-16.3134	0.140972	5.94849	3.54502e-05	97.0403
AC062029.1	0.118461	-5.59353	0.313194	-2.98883	0.55066	1.87148
AC063976.3	1	1	0.106975	5.79162	0.0456024	5.79162
AC063976.7	1	1	0.0967783	8.12652	0.0334898	8.12652
AC064865.1	0.14517	-4.0832	0.158117	-4.0832	1	1
AC064871.3	0.0676676	-6.19816	1	1.14001	0.0500808	7.06598
AC064875.2	1	1	0.469173	2.43575	0.295404	2.43575
AC067945.2	0.0191714	-19.9925	0.0226737	-19.9925	1	1
AC067956.1	1	1	0.239051	4.50611	0.11668	4.50611
AC067960.1	0.308635	-3.47854	0.652378	-1.70168	0.551462	2.04417
AC068039.4	0.471078	2.47472	0.155682	5.4261	0.393366	2.19261
AC068057.1	0.00998887	-26.7467	0.0121184	-26.7467	1	1
AC068134.5	0.0485675	-8.98169	0.864818	-1.15199	0.0576515	7.79667
AC068134.6	0.00182011	-19.1414	0.560882	1.81347	0.000237902	34.7124
AC068134.8	0.829268	-1.70856	0.27773	5.08104	0.0289635	8.68126
AC068138.1	0.9348	1.34295	0.0777926	-6.50214	0.0475368	-8.73203
AC068282.3	0.635245	-1.67232	0.36831	3.8201	0.121522	6.38842
AC068499.10	0.363329	-2.42319	0.0309049	-8.07589	0.145254	-3.33275
AC068533.7	0.277488	2.17629	0.669536	-1.31081	0.0986488	-2.85271
AC068535.2	1	1	0.0826332	10.6153	0.0266309	10.6153
AC068538.4	0.319969	-2.48973	0.270837	5.28428	0.0208317	13.1564
AC068580.6	0.743305	1.72688	1	1	0.5744	-1.72688
AC068580.7	1	-1.31714	0.183087	6.42118	0.037824	8.45762
AC068831.10	0.73343	1.60294	0.283407	4.47799	0.345257	2.79361
AC068831.6	0.282965	-2.83395	0.429266	-2.02762	0.978723	1.39767
AC068858.1	0.151365	-4.80748	0.766355	1.52283	0.0709546	7.32097
AC069154.4	1	1.4872	1	1	1	-1.4872
AC069213.1	0.381581	-1.75423	0.217627	2.45642	0.0228825	4.30912
AC069257.8	1	1.24898	1	1	1	-1.24898
AC069277.2	0.110462	6.44668	1	-1.16037	0.0418553	-7.48055
AC069363.1	1	1	1	1.32698	0.978723	1.32698
AC069368.3	0.843066	1.205	1	1.0415	0.834319	-1.15698
AC069513.4	0.0289418	-9.05112	0.231122	4.26419	0.000954307	38.5957
AC069547.2	1	1.27915	1	1	1	-1.27915
AC072062.1	0.446364	-2.11457	0.466498	-2.11457	1	1
AC072062.3	1	1.25974	1	1	1	-1.25974
AC073043.1	0.0155093	-11.5635	0.0183874	-11.5635	1	1
AC073046.25	0.311014	2.47005	0.581816	1.66524	0.611247	-1.4833
AC073072.5	0.00421618	-22.4115	0.173457	-4.6223	0.0771881	4.84856
AC073115.6	0.781953	-1.74743	0.450735	-2.21461	1	-1.26736
AC073128.10	0.643941	2.44074	0.522344	-1.93765	0.15853	-4.72932
AC073130.3	1	1.31865	1	1	1	-1.31865
AC073133.1	0.813775	1.81553	0.0239885	29.0276	0.0212609	15.9885
AC073133.2	1	1	0.157652	4.63224	0.0799809	4.63224
AC073135.3	0.00113264	-46.8267	0.8533	-1.18797	0.00142201	39.4174
AC073135.4	0.141983	-3.50764	0.437467	2.74255	0.0165998	9.61987
AC073218.1	1	1	1	1.4004	0.978723	1.4004
AC073236.3	0.00115496	-20.8912	0.330937	2.62468	4.08705e-05	54.8328
AC073254.1	0.000544785	-62.5842	0.280488	-3.40933	0.005362	18.3567
AC073257.1	1	1	0.444202	2.43857	0.275505	2.43857
AC073257.2	0.102053	-5.36087	0.112671	-5.36087	1	1
AC073283.4	0.405773	-2.72624	0.762855	-1.39217	0.575415	1.95827
AC073284.4	1	1	0.203234	4.88514	0.093594	4.88514
AC073316.1	0.00947487	-21.7308	0.805637	-1.30298	0.0139847	16.6778
AC073321.3	1	1	0.131527	7.48578	0.0552443	7.48578
AC073321.4	0.00715389	-20.2691	0.476544	-2.37704	0.0307577	8.52705
AC073325.1	0.077811	22.979	1	1	0.0277972	-22.979
AC073610.5	1	1	0.752009	1.75472	0.56018	1.75472
AC073636.1	1	1	0.767903	1.96609	0.574883	1.96609
AC073928.2	1	1	1	1.4004	0.978723	1.4004
AC073934.6	0.0379033	-7.35576	0.816646	1.4859	0.015323	10.93
AC073987.1	1	1	0.372784	3.06961	0.216584	3.06961
AC074011.2	0.313303	-2.48334	0.572607	2.41029	0.0680545	5.98556
AC074019.1	1	1	1	1.4004	0.978723	1.4004
AC074091.13	0.00629931	-24.1768	0.0337218	-13.5107	0.596226	1.78946
AC074117.10	0.00060046	-9.76592	0.367763	1.84608	1.3197e-05	18.0287
AC074138.3	0.714832	1.37768	0.822452	-1.16711	0.509055	-1.6079
AC074183.4	0.0188783	-11.4284	0.503002	2.56949	0.00347205	29.3651
AC074212.3	0.680473	1.84505	0.281671	4.65836	0.424179	2.52479
AC074212.6	0.560154	2.20715	0.541102	2.03487	1	-1.08466
AC074286.1	0.829268	-1.60726	0.378142	2.41252	0.0701187	3.87755
AC074289.1	0.392989	1.94645	0.614784	-1.3974	0.134903	-2.71997
AC074389.9	0.209815	3.54983	0.244108	3.28458	1	-1.08076
AC074391.1	0.0197127	-8.2897	0.557998	-1.77708	0.0591251	4.66478
AC078842.3	0.456667	-2.18433	0.477015	-2.18433	1	1
AC078883.3	0.0859757	-4.88451	0.0954214	-4.88451	1	1
AC078899.1	1	1.2781	1	1	1	-1.2781
AC078925.1	1	1	1	1.45687	0.978723	1.45687
AC079112.1	0.15679	-3.94104	0.127023	10.3887	0.0016348	40.9422
AC079135.1	1	1	1	1.38204	0.978723	1.38204
AC079145.4	0.258078	-3.1336	0.936755	1.2178	0.192918	3.81609
AC079154.1	0.452656	-2.05898	0.392096	2.90505	0.0460519	5.98143
AC079210.1	1	1	1	1.45687	0.978723	1.45687
AC079305.10	1	1.24895	1	1	1	-1.24895
AC079305.8	0.181941	5.24806	0.600493	2.02948	0.417812	-2.58591
AC079325.6	0.663181	1.69282	0.0819423	-6.20547	0.0252768	-10.5048
AC079341.1	1	1	0.0261654	33.3467	0.0052549	33.3467
AC079354.1	0.100011	-3.76015	0.740202	1.37342	0.0378384	5.16427
AC079354.2	0.0405424	-4.63259	0.0145994	-7.30328	0.586939	-1.5765
AC079466.1	1	-1.26642	0.85	-1.65796	1	-1.30917
AC079586.1	0.447634	-2.05824	0.0455639	12.8679	0.00161234	26.4853
AC079610.2	1	1	0.140824	6.73955	0.0560672	6.73955
AC079612.1	0.540278	-1.57082	0.205635	3.00891	0.0394099	4.72645
AC079613.1	1	1	0.228517	4.19413	0.110935	4.19413
AC079742.4	1	1	0.387087	3.00972	0.227328	3.00972
AC079767.4	0.355606	-1.69178	0.967167	-1.00702	0.343991	1.67999
AC079776.3	0.829268	-1.35388	0.0648612	12.2591	0.00605058	16.5973
AC079779.4	0.615891	-1.71637	0.83677	-1.23018	0.797616	1.39522
AC079779.5	0.0602359	-6.20149	0.447048	2.3533	0.00740804	14.594
AC079779.6	0.635157	-1.7217	0.186478	-4.06368	0.393816	-2.36027
AC079779.7	0.129505	-3.84128	0.61828	-1.52669	0.279741	2.51609
AC079807.2	0.870866	1.24263	0.554324	-1.97321	0.279776	-2.45198
AC079807.4	0.521508	1.90696	0.744774	1.4139	0.736781	-1.34873
AC079922.3	0.523114	-1.92252	0.429084	-2.42248	0.875601	-1.26006
AC083799.1	0.00901728	-19.2679	0.0207224	-13.8683	0.973128	1.38936
AC083843.2	0.00817904	-21.0135	0.00997482	-21.0135	1	1
AC083867.4	0.0746857	-6.22843	0.808916	1.66272	0.030361	10.3562
AC083899.3	0.682614	-1.425	0.898378	-1.089	0.766861	1.30854
AC083949.1	0.519598	-2.057	0.00940311	-17.5403	0.0304292	-8.52713
AC084018.1	0.865663	1.20913	0.252348	-2.61488	0.159027	-3.16174
AC084082.3	0.63094	1.34039	0.907783	1.14713	0.718172	-1.16847
AC084121.17	0.0518592	-7.23214	0.265497	3.73021	0.002166	26.9774
AC084125.4	1	1	0.211636	4.9473	0.0987185	4.9473
AC084219.4	0.358024	3.62623	0.868325	1.48596	0.412408	-2.44033
AC084809.2	0.0165299	-16.3278	0.298106	-3.69348	0.122561	4.42071
AC084809.3	1	1	1	1.40566	0.978723	1.40566
AC087294.2	0.126216	5.53164	0.13268	5.76141	1	1.04154
AC087393.1	0.29401	-2.59267	0.311743	-2.59267	1	1
AC087491.2	0.829268	-1.66029	0.777038	1.46696	0.267156	2.43558
AC087499.7	7.17668e-05	-81.4751	0.852002	-1.16006	8.76742e-05	70.2332
AC087501.1	1	1	0.748135	1.70677	0.556619	1.70677
AC090044.1	0.165363	-4.32224	0.553676	2.41433	0.0333791	10.4353
AC090044.2	0.225297	-2.7063	0.822194	-1.17517	0.293079	2.30291
AC090103.1	0.77783	1.56175	1	1.39865	1	-1.11661
AC090425.1	0.128991	11.9933	1	1	0.0550024	-11.9933
AC090505.6	0.067559	-7.02482	0.384453	2.75097	0.00622405	19.3251
AC090587.2	0.829268	-1.50022	0.85	-1.50022	1	1
AC090587.5	0.469052	3.32821	1	1	0.308435	-3.32821
AC090616.2	1	1.18378	0.316822	4.67153	0.226864	3.9463
AC090939.1	0.829268	-1.69522	0.85	-1.69522	1	1
AC090952.5	1	1	0.0559845	15.3045	0.015384	15.3045
AC090957.2	1	1	0.758409	1.83351	0.566083	1.83351
AC090958.5	0.0159256	-15.2736	0.13667	-6.74221	0.412804	2.26537
AC091132.1	0.829268	-1.5688	0.85	-1.5688	1	1
AC091167.3	0.829268	-1.58123	0.208667	4.13353	0.0328936	6.53605
AC091493.2	0.458796	2.81611	1	1	0.302017	-2.81611
AC091633.3	0.25716	5.08743	1	1	0.139684	-5.08743
AC091729.9	0.460742	-2.06004	0.765321	1.47628	0.262161	3.0412
AC091801.1	0.0843935	-4.72335	0.106039	8.31278	0.00094148	39.2642
AC091814.2	0.915523	1.20424	0.0847559	-7.02914	0.0549412	-8.46476
AC091814.3	0.00733712	-5.91232	0.294859	2.22328	0.000126036	13.1447
AC091878.1	0.808475	1.5727	0.384648	3.00696	0.659354	1.91197
AC091969.1	0.69127	1.81261	0.218679	5.21592	0.294759	2.87758
AC092071.1	0.829268	-1.52004	0.85	-1.52004	1	1
AC092155.4	0.820913	1.86761	1	1	0.647799	-1.86761
AC092159.2	0.27256	4.46153	0.176078	6.58469	0.750656	1.47588
AC092162.1	0.219762	5.34235	0.0665741	17.3356	0.367282	3.24494
AC092168.3	0.0828813	-5.17208	0.429293	-2.37131	0.40062	2.18111
AC092168.4	1	1	0.775534	1.71024	0.581995	1.71024
AC092171.4	0.829268	-1.64775	0.85	-1.64775	1	1
AC092198.1	0.155758	-5.11386	0.84688	1.39272	0.0814	7.12217
AC092295.7	0.908092	1.22943	0.648316	-1.51708	0.5196	-1.86513
AC092299.6	1	1	1	1.45687	0.978723	1.45687
AC092299.7	0.519149	1.51465	0.151434	-2.34718	0.0273111	-3.55516
AC092299.8	0.730437	-1.29083	0.785468	1.34381	0.489986	1.73463
AC092301.3	1	1	1	1.44801	0.978723	1.44801
AC092415.1	1	1.33969	0.563945	2.26587	0.715204	1.69134
AC092568.1	1	1	0.182514	5.48881	0.090192	5.48881
AC092573.2	1	1	0.381328	2.86049	0.222986	2.86049
AC092580.3	1	1	0.139663	6.52683	0.0557112	6.52683
AC092580.4	0.00283585	-18.7365	0.323839	-2.59146	0.0271361	7.2301
AC092594.1	0.0348531	-9.51036	0.0401289	-9.51036	1	1
AC092620.2	0.40504	-2.7761	0.223171	-4.01383	0.72559	-1.44585
AC092620.3	1	1	0.0186019	24.4804	0.00335792	24.4804
AC092651.1	1	1	0.0562065	18.1067	0.0153359	18.1067
AC092669.1	0.831417	1.65643	1	1	0.657972	-1.65643
AC092669.3	0.00116633	-11.8568	0.937964	-1.04065	0.00099594	11.3936
AC092675.3	0.00835866	-16.3983	0.155414	-5.20804	0.16725	3.14866
AC092687.5	1	1	1	1.44802	0.978723	1.44802
AC092835.2	0.672092	-1.39187	0.634622	-1.47495	0.957293	-1.05969
AC092850.1	0.00739685	-18.7307	0.908726	-1.11239	0.00792466	16.8383
AC092964.1	1	1.4872	1	1	1	-1.4872
AC093063.2	0.0314608	-10.6167	0.284785	-3.67818	0.24723	2.88641
AC093074.1	0.136995	-4.19197	1	1.07211	0.113363	4.49424
AC093159.1	0.13229	6.83121	1	1.26568	0.095362	-5.39726
AC093162.5	0.43912	2.14544	0.0663907	-4.07228	0.00468458	-8.73684
AC093166.3	1	1	0.0223203	41.3971	0.0041895	41.3971
AC093323.1	0.829268	-1.6859	0.85	-1.6859	1	1
AC093323.3	0.810202	-1.07576	0.155626	1.65104	0.0646748	1.77612
AC093326.1	0.0162538	-10.2638	0.76168	-1.33071	0.0254372	7.71303
AC093326.2	0.0108277	-21.2185	0.127851	-6.10837	0.22962	3.47368
AC093375.1	0.509585	2.51513	0.448804	2.87504	0.933725	1.14309
AC093388.3	0.0013373	-29.7161	0.862827	1.29498	0.00067986	38.4818
AC093391.2	0.0387736	18.3622	0.666675	2.09849	0.0691567	-8.75022
AC093415.2	0.249914	2.20811	0.0871709	-2.96733	0.00298678	-6.55221
AC093495.4	0.301575	4.11932	1	1	0.172776	-4.11932
AC093510.1	0.0271887	-8.97971	0.483532	2.73104	0.00421268	24.524
AC093609.1	0.508357	-1.81923	0.302386	3.25187	0.0646693	5.91592
AC093616.4	0.540275	1.7588	0.0248976	-6.69892	0.00370982	-11.7821
AC093627.10	0.0222875	-5.61834	0.124004	3.62634	0.000121587	20.374
AC093627.11	1	1	0.182512	5.48881	0.090191	5.48881
AC093627.12	0.343536	-2.52576	0.583895	1.92566	0.10737	4.86375
AC093627.7	0.00516551	-17.531	0.715164	-1.38548	0.00993045	12.6533
AC093627.8	0.862421	1.25966	0.641772	1.67205	0.745676	1.32738
AC093627.9	0.563062	-1.96075	0.951745	1.21613	0.462023	2.38453
AC093642.3	0.587427	-1.81523	0.104807	-7.98446	0.237901	-4.3986
AC093642.4	0.377461	-1.89039	0.790898	-1.33809	0.978723	1.41275
AC093642.5	0.796656	-1.11129	0.0938476	-2.10553	0.126331	-1.89467
AC093668.2	0.0175375	-12.851	0.508887	-2.17478	0.0623841	5.9091
AC093673.5	0.925073	-1.0416	0.173042	-3.02942	0.175156	-2.90842
AC093677.1	1	1	1	1.37046	0.978723	1.37046
AC093702.1	1	1	0.131745	4.46651	0.0537292	4.46651
AC093734.1	0.644139	2.21554	1	1	0.47224	-2.21554
AC093802.1	0.0823969	-7.52144	0.827675	-1.2256	0.107733	6.13692
AC093818.1	0.490234	1.70428	0.570734	-1.45475	0.171742	-2.47931
AC093838.4	0.675183	-1.29979	0.925358	1.0955	0.572249	1.42392
AC093847.1	1	1	0.161072	5.98433	0.067641	5.98433
AC093901.1	1	1	0.0423803	26.0507	0.0102671	26.0507
AC095067.1	1	1.05468	0.0489835	8.21478	0.0231838	7.78887
AC096559.1	0.347605	-3.42927	0.737806	-1.46821	0.528245	2.33568
AC096574.4	0.524556	-1.89169	0.87934	1.27129	0.381276	2.40489
AC096574.5	0.0107322	-9.12033	0.414212	2.48431	0.000845706	22.6577
AC096579.13	0.458021	-1.8638	0.0228743	29.8849	0.000685989	55.6994
AC096579.7	0.55398	-1.22418	0.893219	-1.04284	0.623481	1.17389
AC096582.1	0.0339624	-8.40076	0.518642	2.54159	0.0054184	21.3513
AC096582.7	0.436029	-2.72026	0.156359	-4.08105	1	-1.50024
AC096649.2	1	1	0.327085	3.52943	0.180574	3.52943
AC096649.3	1	1	0.278314	3.84194	0.144831	3.84194
AC096677.1	0.108539	-4.4079	0.469269	2.19168	0.0159095	9.66073
AC096772.6	0.695715	-1.52425	0.955308	-1.02559	0.730455	1.48622
AC097359.1	1	1.30114	1	1	1	-1.30114
AC097374.2	0.00130946	-14.1493	0.616683	1.56839	0.000193389	22.1917
AC097381.1	0.00342028	-27.912	0.101918	-6.78055	0.114998	4.11648
AC097468.4	1	1.33456	1	1	1	-1.33456
AC097468.7	0.327585	4.75785	0.122587	13.3426	0.423456	2.80433
AC097495.2	0.404449	3.27796	1	1	0.255478	-3.27796
AC097499.1	1	1	0.161071	5.98433	0.0676407	5.98433
AC097500.2	0.728505	1.39986	0.73721	-1.29682	0.436181	-1.81536
AC097532.2	1	1.38002	1	1	1	-1.38002
AC097658.1	0.902129	-1.08329	0.304114	3.01724	0.183371	3.26855
AC097662.2	1	1	1	1.4143	0.978723	1.4143
AC097713.3	0.0470861	-7.29745	0.12436	-5.22527	0.978723	1.39657
AC097713.4	0.0598907	-4.34928	0.066846	-4.34928	1	1
AC097724.3	0.605298	2.38343	0.902303	1.73276	0.766382	-1.37552
AC098617.1	0.507843	1.9375	0.277762	3.25251	0.553472	1.67871
AC098820.3	0.117967	-6.36828	0.68234	1.91871	0.0406645	12.2189
AC098823.3	0.617262	-1.65924	0.539351	2.26615	0.217653	3.76007
AC098824.6	1	1	0.0364456	23.067	0.0086173	23.067
AC098828.2	1	-1.13591	0.145791	6.58201	0.0501736	7.47659
AC098973.1	0.829268	-1.52004	0.85	-1.52004	1	1
AC099344.2	0.00265336	-28.1866	0.789781	1.51218	0.00105352	42.6231
AC099552.2	0.00479077	-14.7684	0.395513	2.55792	0.000331617	37.7764
AC099552.3	1	1	0.0347706	16.3146	0.0083967	16.3146
AC099552.4	0.529703	2.41305	0.628205	2.33597	1	-1.033
AC099684.1	1	1	0.107344	7.56218	0.0387463	7.56218
AC099850.1	0.840441	1.58698	0.88669	1.41718	0.970082	-1.11981
AC100802.3	0.237226	-2.7026	0.252843	-2.7026	1	1
AC100830.3	0.140939	-3.73465	0.67965	-1.4511	0.256878	2.57367
AC102948.2	1	1	0.239049	4.5061	0.116678	4.5061
AC102953.4	0.833713	1.45292	0.303177	3.68954	0.357052	2.53939
AC102953.6	0.815303	1.76459	1	1	0.642389	-1.76459
AC103563.2	0.0889587	-5.34321	0.655225	2.04298	0.0227058	10.9161
AC103563.5	0.829268	-1.39193	0.85	-1.39193	1	1
AC103563.7	0.829268	-1.69523	0.85	-1.69523	1	1
AC103563.8	1	-1.05335	0.85	-1.69982	0.623715	-1.61373
AC103564.6	0.0026397	-17.9466	0.343344	3.0913	0.000141119	55.4782
AC103564.7	0.249287	-3.7065	0.819692	1.47366	0.142461	5.46212
AC103801.1	0.829268	-1.64776	0.85	-1.64776	1	1
AC104024.1	0.159331	-3.94907	0.211227	6.73614	0.00387026	26.6015
AC104024.2	1	1.31865	1	1	1	-1.31865
AC104057.1	0.0108311	-12.0235	0.773899	1.40856	0.00381817	16.9359
AC104135.3	0.574027	-1.52102	0.737926	-1.27648	0.815171	1.19158
AC104135.4	0.448121	-2.31548	0.37184	3.55591	0.0740328	8.23366
AC104389.16	0.0127377	25.2658	0.0131618	24.7681	1	-1.02009
AC104389.28	1	1.38822	1	1	1	-1.38822
AC104438.1	1	1.38822	1	1	1	-1.38822
AC104532.2	1	1.08391	0.138625	9.49637	0.0472868	8.76122
AC104534.2	1	1.45752	1	1.46291	1	1.0037
AC104534.3	0.842378	-1.18751	0.212649	5.72606	0.0967793	6.79976
AC104653.1	0.880136	-1.10233	0.131991	-3.83191	0.144865	-3.4762
AC104654.1	0.162976	-3.96022	0.295118	-2.63882	0.978723	1.50075
AC104655.3	0.00186491	-33.0051	0.708278	-1.48881	0.00360084	22.1688
AC104667.3	1	1	1	1.46398	0.978723	1.46398
AC104695.3	0.012682	-21.6996	0.462188	-2.38629	0.0506329	9.09345
AC104695.4	0.0351998	-8.40247	0.579182	2.4131	0.00638404	20.276
AC104777.1	0.0140319	-18.7914	0.145429	-6.29219	0.250653	2.98646
AC104777.2	0.441096	-1.82693	0.142116	6.09878	0.00818781	11.1421
AC104794.4	1	1	0.0321143	23.9633	0.00706063	23.9633
AC104801.1	0.194199	-3.31782	0.36105	2.72737	0.02077	9.04891
AC104809.2	0.829268	-1.50628	1	1.11452	0.5433	1.67879
AC104809.3	0.0202905	-5.60664	0.181323	2.9592	0.000200418	16.5911
AC104809.4	0.0244481	13.6819	0.14411	4.88981	0.256229	-2.79805
AC104820.2	0.693051	1.44024	0.960723	1.09521	0.714001	-1.31504
AC104843.3	0.0964375	-3.59882	0.0519468	-4.60038	0.780396	-1.2783
AC105020.1	0.0841272	-4.82225	0.505645	-1.91832	0.270205	2.51379
AC105053.3	0.221413	4.71634	0.152461	6.3641	0.773481	1.34937
AC105053.4	0.0110618	-18.2412	0.364391	-2.74429	0.0719142	6.64696
AC105206.1	0.432916	-1.80709	0.809207	-1.24243	0.978723	1.45448
AC105253.1	1	1	0.0206651	17.89	0.00395819	17.89
AC105339.1	0.228373	-4.26344	0.993074	1.11145	0.19637	4.7386
AC105393.2	0.00880877	-15.9417	0.958373	1.20356	0.00559747	19.1867
AC105399.2	0.89717	1.22841	0.448134	-2.0968	0.189218	-2.57573
AC105443.2	4.3061e-05	-55.5721	0.530528	1.96135	4.70216e-06	108.996
AC105760.2	0.307911	-2.81904	0.918135	1.23053	0.221384	3.46891
AC105760.3	0.534435	-1.84248	0.305326	3.35954	0.0446887	6.18989
AC106706.1	0.992756	-1.13244	0.421983	3.09495	0.292506	3.50485
AC106801.1	1	1	1	1.4004	0.978723	1.4004
AC106827.1	1	1	0.7652	1.92438	0.572373	1.92438
AC106869.2	1	1	1	1.50961	0.978723	1.50961
AC106870.1	1	1	1	1.47976	0.978723	1.47976
AC107016.1	1	1	0.446044	2.4688	0.27696	2.4688
AC107057.2	0.0375602	-4.84264	1	1.05244	0.0303715	5.09661
AC107070.1	0.320845	-2.95134	0.298083	-3.30924	0.943854	-1.12127
AC107399.2	1	1	0.760311	1.58967	0.567842	1.58967
AC107622.1	1	1.27991	1	1.40492	1	1.09767
AC107982.4	0.868914	1.37545	0.137389	-5.54018	0.0807014	-7.62026
AC108004.2	0.116271	9.51537	0.0488085	22.8433	0.490827	2.40067
AC108004.3	1	1	0.0780247	12.0631	0.0244428	12.0631
AC108025.2	0.315059	4.18811	1	1	0.182727	-4.18811
AC108039.1	1	1	0.0329775	13.6506	0.0076075	13.6506
AC108056.1	0.454444	2.88558	1	1	0.298412	-2.88558
AC108142.1	0.134664	-4.2913	0.307538	3.31129	0.00955218	14.2097
AC108448.2	1	1	0.478198	2.60333	0.302692	2.60333
AC108448.3	0.208229	-3.28386	0.662998	-1.48745	0.395404	2.20771
AC108488.4	0.144796	5.71817	0.342567	-2.38463	0.0114761	-13.6358
AC108868.3	1	1	1	1.38654	0.978723	1.38654
AC108868.5	1	1	0.00890853	24.7867	0.00123594	24.7867
AC109309.4	0.0704943	-9.49886	0.629832	-1.93201	0.178315	4.91657
AC109642.1	0.000284459	-32.3354	0.766442	1.41089	8.79104e-05	45.6216
AC109826.1	0.406835	-2.51427	0.818697	1.42457	0.257834	3.58175
AC109828.1	0.885973	1.35527	0.145938	-4.19188	0.0781797	-5.68115
AC109829.1	0.158606	6.28444	1	1	0.073987	-6.28444
AC110615.1	1	1	0.583634	2.29021	0.397353	2.29021
AC110619.1	0.618605	-1.9817	0.237752	-3.11767	0.639616	-1.57323
AC110619.2	1	1	0.138385	5.91779	0.0553347	5.91779
AC110771.1	0.00814133	-22.7735	0.295532	-3.46672	0.0645109	6.56918
AC110781.3	1	1	1	1.4004	0.978723	1.4004
AC111186.1	0.293425	-2.18427	0.271157	2.55691	0.0206354	5.58499
AC112198.1	1	1.02893	0.36477	2.5688	0.279272	2.49656
AC112693.2	0.0064212	-18.5349	1	1.12329	0.00451096	20.82
AC112721.1	1	1	0.478194	2.60332	0.302688	2.60332
AC112721.2	0.526021	2.18932	0.557307	2.07752	1	-1.05381
AC113134.1	1	1.11143	0.844072	1.55497	0.817771	1.39907
AC113167.2	0.239493	4.91734	1	1.30078	0.259772	-3.78029
AC113189.5	0.827783	1.38293	0.367466	3.06764	0.437771	2.21822
AC113607.2	0.533359	2.37544	1	1	0.368547	-2.37544
AC113607.3	1	1	0.0103479	44.2178	0.00145802	44.2178
AC113608.1	0.0425763	-8.45494	0.111113	-5.96791	0.978723	1.41674
AC113618.1	0.23046	-3.2772	0.246694	-3.2772	1	1
AC114730.2	0.00316673	-27.2081	0.366991	-2.78745	0.0206738	9.76094
AC114730.3	0.0252726	-8.47955	0.91717	-1.166	0.0346586	7.27235
AC114752.1	1	1	1	1.47976	0.978723	1.47976
AC114752.3	0.832082	1.15227	0.0118065	-4.21284	0.00405884	-4.85432
AC114755.7	1	1.14325	0.0199599	-11.881	0.013979	-13.5829
AC114776.3	7.2932e-06	-139.445	0.826532	-1.18968	9.64102e-06	117.212
AC114783.1	0.0184494	-20.4622	0.0218536	-20.4622	1	1
AC114788.2	0.00508222	-17.629	0.777502	1.4102	0.00180554	24.8604
AC114814.4	0.040193	-7.09902	0.0458914	-7.09902	1	1
AC114877.3	0.446368	-2.11456	0.466502	-2.11456	1	1
AC115618.1	0.550773	2.52103	0.252235	5.76359	0.478564	2.28621
AC116035.1	1	1	0.0044471	100.816	0.000440413	100.816
AC116050.1	0.026759	-4.9795	0.287336	2.3313	0.000856754	11.6087
AC116366.5	0.306957	-3.21674	0.0563181	-9.88726	0.320477	-3.07369
AC116366.6	0.790903	1.78841	1	-1.19468	0.362469	-2.13658
AC116407.2	0.0144407	-6.65205	0.797483	1.44863	0.00347243	9.63634
AC116609.1	0.017946	-12.942	0.0211924	-12.942	1	1
AC116609.2	1	1	1	1.33827	0.978723	1.33827
AC118138.2	0.0363859	25.115	0.313004	3.81842	0.136314	-6.57732
AC118754.4	1	1	0.444202	2.43857	0.275504	2.43857
AC123023.1	1	1.28189	1	1	1	-1.28189
AC123768.4	0.168667	5.73606	0.0346872	21.6335	0.263747	3.77149
AC123886.2	0.222304	-2.23979	0.026954	-4.25424	0.285284	-1.89939
AC124309.1	0.118788	-4.61168	0.130365	-4.61168	1	1
AC124789.1	0.258041	-2.37362	0.0751465	8.08279	0.00147976	19.1855
AC124944.5	0.282249	-2.63403	0.113495	8.9136	0.0025581	23.4787
AC124997.1	0.222565	-3.3035	0.272004	5.28901	0.0103312	17.4723
AC125232.1	0.776184	1.2038	0.486616	-1.47851	0.285335	-1.77983
AC125421.1	1	1	0.366665	2.39799	0.216263	2.39799
AC126182.1	1	1	0.562457	2.00715	0.379259	2.00715
AC126365.1	0.551091	1.87092	1	-1.25793	0.358801	-2.35349
AC127383.1	0.00950349	-11.3001	0.444305	2.60162	0.00090704	29.3985
AC128709.1	1	1	0.557383	2.21024	0.374961	2.21024
AC128709.2	0.829268	-1.69523	0.85	-1.69523	1	1
AC129778.2	1	1	0.135844	5.7345	0.0543442	5.7345
AC130710.1	1	1	1	1.47977	0.978723	1.47977
AC131025.8	0.162996	-3.26354	0.893459	-1.06801	0.166666	3.05571
AC131056.3	0.420751	3.78739	0.249281	-3.29939	0.068197	-12.4961
AC131097.3	0.872495	1.31397	0.0200259	-15.0896	0.0101156	-19.8273
AC131571.2	0.658792	1.81862	0.85	-1.52599	0.210239	-2.7752
AC131971.1	0.829268	-1.41794	0.85	-1.41794	1	1
AC132186.1	1	1	1	1.50961	0.978723	1.50961
AC132217.4	1	1	0.431336	2.45074	0.265405	2.45074
AC132872.2	0.395837	-2.10092	0.414766	-2.10092	1	1
AC133528.2	0.0187942	16.4864	1	1.02049	0.00803737	-16.1554
AC133785.1	0.0360676	-6.9283	0.412092	2.32176	0.00333543	16.0859
AC134915.1	1	1	0.367465	2.93065	0.212625	2.93065
AC135048.13	0.814796	-1.24135	0.109163	-6.70884	0.145706	-5.40446
AC135178.1	0.22063	-4.25996	0.837731	-1.21058	0.274708	3.51895
AC135983.2	0.0017669	-9.4305	0.200537	2.63843	1.42204e-05	24.8817
AC136289.1	1	1.45496	0.74778	1.59412	1	1.09564
AC136604.1	1	1	0.00358501	36.9794	0.000347343	36.9794
AC137056.1	0.0713391	-6.52332	0.0799009	-6.52332	1	1
AC137723.5	0.000155261	-32.1893	0.56812	1.80548	1.93854e-05	58.1171
AC137932.1	1	1	1	1.47977	0.978723	1.47977
AC137932.5	1	1	0.244296	3.47535	0.124094	3.47535
AC137932.6	0.797052	-1.15683	0.224895	-2.20293	0.299806	-1.90429
AC137934.1	1	-1.02039	0.673264	-1.63719	0.675211	-1.60448
AC138031.2	0.829268	-1.68589	0.85	-1.68589	1	1
AC138035.1	1	1	0.172677	4.20931	0.0771624	4.20931
AC138035.2	0.383186	-1.69886	0.363175	-1.78177	0.960922	-1.0488
AC138517.1	0.00391192	-19.8635	0.554459	2.22556	0.000654929	44.2076
AC138647.1	0.566529	-1.57399	0.4258	2.13283	0.129586	3.35704
AC138655.1	1	1	0.061496	10.7642	0.0190853	10.7642
AC138783.11	1	1	0.143423	6.07154	0.0580114	6.07154
AC138783.12	0.0922837	7.78129	0.130973	6.3011	0.826793	-1.23491
AC139099.3	0.568186	-1.66035	0.102001	11.5146	0.0107861	19.1183
AC139099.4	1	1	0.478194	2.60332	0.302688	2.60332
AC139100.2	0.0858442	-6.35225	0.227692	-4.72671	0.793464	1.3439
AC139426.2	1	1	0.710009	1.86314	0.522023	1.86314
AC140481.2	0.253482	-3.33489	0.349922	3.35327	0.0310726	11.1828
AC140481.8	1	1	0.258685	3.73393	0.131713	3.73393
AC141586.5	1	-1.00218	0.567635	1.60553	0.503777	1.60902
AC141928.1	0.0195096	-5.81039	0.503729	1.73606	0.00212759	10.0872
AC141930.2	0.480365	-2.08586	0.250138	-2.87929	0.727881	-1.38039
AC142119.1	0.0178401	-11.577	0.849271	1.39054	0.00927057	16.0984
AC142528.1	0.117896	7.79534	0.258832	4.15627	0.570663	-1.87556
AC144450.1	0.317179	4.67138	0.68395	1.83866	0.375591	-2.54064
AC144450.2	0.28181	-2.44741	0.0220131	24.8949	0.000338347	60.928
AC144521.1	0.926703	-1.04058	0.572344	-1.4139	0.611851	-1.35876
AC144838.3	0.000631611	-25.5181	0.510909	2.06219	7.23717e-05	52.6231
AC145110.1	0.0010165	-21.562	0.269966	3.39221	2.93017e-05	73.1429
AC145123.2	0.122312	-3.22424	0.953858	1.09276	0.0779996	3.52331
AC147651.3	0.328099	1.62475	0.348955	-1.54516	0.0388123	-2.5105
AC147651.4	0.752093	1.70734	0.779388	-1.32316	0.468327	-2.25907
AC156455.1	1	1.39401	0.126941	5.70071	0.127494	4.08943
AC159540.1	1	1.04332	0.518425	1.9534	0.436055	1.87229
AC159540.2	1	1	0.370099	2.42722	0.218803	2.42722
AC159540.3	0.0771179	-7.45378	0.713545	1.74413	0.0280582	13.0003
AC174470.1	0.157796	4.73779	0.118886	5.55672	0.899054	1.17285
AC187652.1	0.852914	1.27647	0.396718	2.33548	0.450877	1.82965
AC195454.1	1	-1.04064	0.606414	2.14066	0.490519	2.22765
AC226118.1	0.184651	-3.5456	0.570686	1.90943	0.0474806	6.77005
AC226119.5	1	1.41032	1	1	1	-1.41032
AC226150.4	0.0313659	-12.88	0.213526	-4.60347	0.385002	2.79789
AC233263.1	1	1	1	1.45687	0.978723	1.45687
ACAA1	0.722793	-1.11647	0.46976	-1.26135	0.687522	-1.12977
ACAA2	0.282704	-1.41693	0.791796	1.09999	0.147191	1.55861
ACACA	0.940293	1.03641	0.479792	1.30295	0.486323	1.25718
ACACB	0.811782	-1.09212	0.973344	1.02157	0.76466	1.11568
ACAD10	0.484054	-1.45958	0.577049	-1.36466	0.892209	1.06956
ACAD11	0.748726	1.38265	0.859148	1.21767	0.882253	-1.13549
ACAD8	0.84213	-1.08671	0.805451	-1.11756	0.9607	-1.02839
ACAD9	0.811239	1.12553	0.623293	-1.23711	0.42353	-1.39241
ACADM	0.0436478	1.61071	0.200077	1.35644	0.419864	-1.18746
ACADS	0.330924	-1.80847	0.517131	1.55921	0.0807386	2.81979
ACADSB	0.523438	-1.30187	0.943771	1.04332	0.440776	1.35827
ACADVL	0.77287	1.06936	0.843034	1.04939	0.924803	-1.01903
ACAN	0.00364098	-13.5044	0.703564	1.46104	0.000899985	19.7305
ACAP1	0.691612	1.08515	0.0606017	-1.44145	0.0134992	-1.56419
ACAP2	0.256148	1.2039	0.164312	-1.25108	0.00601323	-1.50617
ACAP3	0.0585367	-1.94771	0.560798	-1.22939	0.164693	1.5843
ACAT1	0.266345	-1.47937	0.960082	-1.01226	0.254317	1.46146
ACAT2	0.235356	1.86958	0.322956	1.68926	0.829507	-1.10674
ACBD3	0.299336	1.25509	0.824378	1.05378	0.37337	-1.19104
ACBD4	0.380324	-1.7447	0.828589	-1.13489	0.480959	1.53733
ACBD5	0.805595	1.07526	0.268213	-1.34938	0.140378	-1.45094
ACBD6	0.654152	-1.15673	0.384361	-1.34244	0.643826	-1.16054
ACCS	0.918456	1.07909	0.213462	2.05874	0.200126	1.90784
ACCSL	0.579844	1.85777	0.382704	-2.21413	0.126363	-4.11334
ACD	0.306631	-1.55702	0.637495	1.24984	0.103253	1.94602
ACE2	1	1.38808	1	1	1	-1.38808
ACE_1	0.189015	-2.66152	0.393992	2.07206	0.0216765	5.51483
ACER1	0.0114678	-17.3516	0.709917	-1.47377	0.0208497	11.7736
ACER2	0.719444	1.30343	0.135074	-2.62393	0.0489126	-3.4201
ACER3	0.719844	1.18355	0.176342	-1.79044	0.0658321	-2.11907
ACHE	0.229163	-2.76491	0.42875	2.1809	0.0353885	6.02998
ACIN1	0.754815	-1.05357	0.0350438	-1.43684	0.0509819	-1.36377
ACKR2	0.452784	-2.05011	0.829736	-1.28076	0.623078	1.6007
ACKR3	0.251097	-3.61915	0.83515	1.38157	0.151776	5.0001
ACLY	0.182491	1.35537	0.242927	1.30827	0.864399	-1.03601
ACN9	0.703742	1.27687	0.702454	1.27559	1	-1.001
ACO1	0.712079	-1.20215	0.897722	1.08857	0.583579	1.30863
ACO2	0.127658	-1.62092	0.611971	1.18808	0.0285088	1.92579
ACOT1	1	1.5204	1	1	1	-1.5204
ACOT11	0.161009	-3.80082	0.272761	3.51728	0.0103893	13.3685
ACOT12	0.0430735	-7.68917	0.915143	1.24738	0.0252254	9.59132
ACOT13	0.913206	-1.04095	0.863315	-1.07401	0.946681	-1.03175
ACOT2	0.435078	1.99172	0.136702	3.72753	0.387937	1.87152
ACOT4	0.468299	-1.78967	0.719955	1.42796	0.239513	2.55558
ACOT7	0.751867	1.17905	0.493701	-1.3654	0.27316	-1.60988
ACOT8	0.876935	-1.05893	0.502503	-1.36845	0.573439	-1.29229
ACOT9	0.512725	-1.2496	0.263682	-1.47527	0.610135	-1.18059
ACOX1	0.225479	-1.51546	0.205762	-1.55441	0.943874	-1.0257
ACOX2	0.306811	-2.76078	0.837435	1.34753	0.186834	3.72023
ACOX3	0.484898	-1.41457	0.684654	1.26002	0.228398	1.78239
ACOXL	0.0598319	-4.28965	0.770438	1.31379	0.0229128	5.6357
ACP1	0.167042	1.27637	0.433768	-1.14486	0.0182112	-1.46127
ACP2	0.959773	-1.00794	0.555261	1.41708	0.474381	1.42834
ACP5	0.239528	-2.71174	0.783899	1.32957	0.112472	3.60546
ACP6	0.679755	1.46504	0.972821	1.06287	0.680704	-1.37838
ACPL2	0.805913	-1.18123	0.0654345	-4.51533	0.0875783	-3.82257
ACPP	0.846259	-1.13622	0.551921	-1.63231	0.664071	-1.43662
ACPT	0.00724573	-13.014	0.853244	1.34938	0.00302753	17.5609
ACR	0.0974208	-4.96406	0.454746	2.30923	0.0123659	11.4632
ACRBP	0.0778352	1.73971	0.0757771	-1.71141	0.000147828	-2.97734
ACRC	0.115004	-3.72349	0.930949	1.1246	0.0773253	4.18744
ACSBG1	0.693033	1.477	0.604729	1.63952	0.889079	1.11003
ACSBG2	0.0760783	-5.56841	0.084865	-5.56841	1	1
ACSF2	0.36206	-1.73664	0.435827	1.7071	0.0671652	2.96462
ACSF3	0.89739	1.06832	0.524892	-1.30871	0.402368	-1.39811
ACSL1	0.383656	1.24884	0.899249	1.03434	0.417831	-1.20739
ACSL3	0.698567	-1.24978	0.0973927	-2.82038	0.170425	-2.25671
ACSL4	0.0740428	1.33574	0.529614	-1.1054	0.00835451	-1.47652
ACSL5	0.324433	1.61562	0.603098	-1.26469	0.0998721	-2.04326
ACSL6	0.377294	-1.42764	0.659746	1.218	0.149563	1.73886
ACSM2A	0.0148062	-8.14346	0.074251	7.91896	5.82367e-05	64.4877
ACSM2B	0.0181613	-10.8791	0.934904	-1.04801	0.0187857	10.3807
ACSM3	0.131175	-3.92068	0.665801	-1.44505	0.253074	2.71318
ACSM4	0.0198601	-7.33626	0.716884	1.60236	0.00483384	11.7554
ACSM5	0.618162	-1.78914	0.251164	5.46074	0.0675917	9.77001
ACSS1	0.550174	-1.20326	0.741592	-1.10957	0.777523	1.08444
ACSS2	0.0437364	-1.98862	0.231331	-1.51004	0.39084	1.31693
ACSS3	0.128524	-4.77576	1	1.06182	0.107588	5.071
ACTA1	5.30347e-05	-42.9987	0.552392	-1.58991	0.000215753	27.0447
ACTA2	0.475486	-1.70356	0.862777	-1.1183	0.564299	1.52335
ACTA2-AS1	0.829268	-1.39191	0.85	-1.39191	1	1
ACTB	0.0398892	1.39997	0.183064	-1.2388	0.000230814	-1.73428
ACTG1	0.172218	1.15464	0.466471	-1.07895	0.0224392	-1.24579
ACTG2	0.0672768	-5.97486	0.540017	2.0089	0.0118877	12.0029
ACTL10	1	1	0.70768	1.83046	0.519935	1.83046
ACTL6A	0.0566418	-2.2941	0.109893	-2.01917	0.757978	1.13616
ACTL6B	1	-1.32668	0.398553	2.58078	0.202201	3.42386
ACTL7A	0.00158922	-40.8399	0.983393	1.11482	0.00118061	45.5293
ACTL7B	0.00383822	-26.6256	0.887074	-1.11553	0.00429113	23.8681
ACTL8	0.00146946	-26.8523	0.952886	-1.01599	0.00131199	26.4295
ACTL9	0.00262573	-34.6064	0.784251	1.56793	0.00107802	54.2602
ACTN1	0.163815	1.29109	0.0344458	-1.46437	0.00015001	-1.89063
ACTN1-AS1	0.173616	-4.28387	0.743512	1.5719	0.0758472	6.7338
ACTN2	0.00761905	-18.2966	0.837783	1.39478	0.00330462	25.5198
ACTN3	0.395553	-2.51165	0.323704	3.60708	0.04454	9.05972
ACTN4	0.943832	-1.00923	0.762265	1.04274	0.681862	1.05237
ACTN4P2	0.0163861	-10.9338	0.515277	-2.08221	0.0638696	5.25104
ACTR10	0.305539	1.36738	0.321461	-1.33715	0.0285354	-1.82839
ACTR1A	0.187709	-1.32297	0.803945	-1.05465	0.251694	1.25441
ACTR1B	0.499252	-1.28954	0.385522	-1.3941	0.82857	-1.08108
ACTR2	0.648791	1.071	0.953821	-1.00749	0.575735	-1.07903
ACTR3	0.421258	1.12431	0.168499	-1.21908	0.0176204	-1.37063
ACTR3B	0.611659	1.34504	0.189109	-2.01434	0.0512599	-2.70936
ACTR3C	0.799422	1.29613	0.891069	-1.09967	0.652976	-1.42532
ACTR5	0.842769	1.20706	0.363804	-1.99595	0.2319	-2.40923
ACTR6	0.644625	1.31327	0.709988	1.25084	0.926809	-1.04991
ACTR8	0.789302	-1.07588	0.196407	1.46051	0.0853981	1.57133
ACTRT1	1	1	0.0700751	13.5891	0.0209967	13.5891
ACTRT2	0.000632371	-36.2934	0.625096	-1.5768	0.00167787	23.0171
ACTRT3	0.710887	1.67739	0.450639	2.63844	0.659837	1.57295
ACVR1	0.491458	1.39087	0.200963	-1.77813	0.0345772	-2.47315
ACVR1B	0.257011	-1.67561	0.26306	1.75081	0.0147531	2.93368
ACVR1C	1	1.00578	0.568659	1.4279	0.515705	1.41969
ACVR2A	0.305118	1.51581	0.106407	-1.86618	0.00474009	-2.82878
ACVR2B	0.771656	-1.13959	0.116021	2.28927	0.0374841	2.60883
ACVR2B-AS1	1	1.35359	0.947419	1.25603	1	-1.07767
ACVRL1	0.119789	-3.32133	0.992029	1.04599	0.0953856	3.47409
ACY1	0.0883041	7.92875	0.00758405	48.2784	0.111592	6.08903
ACY3	0.734462	-1.35971	0.397473	2.90038	0.181054	3.94367
ACYP1	0.378749	2.78772	0.418211	2.59178	0.94579	-1.0756
ACYP2	0.621822	-1.24141	0.947438	-1.02072	0.64662	1.21621
AD000090.2	0.227939	-4.01758	0.0270666	-14.929	0.227765	-3.71592
ADA	0.416868	1.35697	0.782395	1.11509	0.559553	-1.21692
ADAD1	1	1	0.14218	5.96072	0.0573483	5.96072
ADAD2	0.0109918	-10.2247	0.306688	3.50032	0.000492394	35.7896
ADAL	0.254208	2.10408	0.603124	-1.35504	0.0690885	-2.85112
ADAM10	0.559406	1.1329	0.0153256	-1.65434	0.0011647	-1.8742
ADAM11	0.0342643	-6.16315	0.305392	2.64571	0.00151454	16.3059
ADAM12	1	1.03481	0.684457	1.41179	0.649932	1.3643
ADAM15	0.687106	-1.1942	0.930394	1.05657	0.593431	1.26176
ADAM17	0.585357	1.31341	0.78702	1.15466	0.765556	-1.13749
ADAM18	1	1	0.0452773	13.8498	0.0116271	13.8498
ADAM19	0.579387	1.25012	0.863484	-1.06477	0.426248	-1.33109
ADAM20P1	1	1	1	1.38239	0.978723	1.38239
ADAM22	0.0674941	4.47412	0.0615388	4.65605	0.947089	1.04066
ADAM23	0.664372	1.65887	0.344051	-2.36041	0.131462	-3.91561
ADAM28	0.699354	1.26856	0.935347	1.06446	0.740822	-1.19173
ADAM29	0.940596	1.23392	0.609827	2.55066	0.586298	2.06713
ADAM30	0.208837	-3.14512	1	-1.17964	0.286216	2.66618
ADAM32	0.912266	1.13059	0.794428	-1.17791	0.678483	-1.33173
ADAM33	0.162155	-3.44098	0.450789	2.15196	0.025121	7.40486
ADAM5	1	1	1	1.38204	0.978723	1.38204
ADAM6	1	1	0.0516777	14.0144	0.0145247	14.0144
ADAM8	0.947319	-1.02115	0.742396	-1.15132	0.777869	-1.12748
ADAM9	0.280621	1.61425	0.425793	-1.39164	0.0417787	-2.24646
ADAMTS1	0.742039	-1.17856	0.407333	1.62528	0.199695	1.91549
ADAMTS10	0.516265	-1.44485	0.932906	1.07267	0.421357	1.54985
ADAMTS12	0.476358	-1.78875	0.346485	2.50972	0.0720762	4.48925
ADAMTS13	0.0527826	-3.80462	0.955384	-1.01565	0.0466395	3.74599
ADAMTS14	0.154106	-3.37643	0.255688	3.094	0.00795309	10.4467
ADAMTS15	0.041696	-5.91594	0.519414	1.89338	0.00623339	11.2012
ADAMTS16	0.00368721	-23.4664	0.891938	1.25597	0.00190896	29.4731
ADAMTS17	0.133083	-3.39038	0.271407	-2.49509	0.689406	1.35882
ADAMTS18	0.00728654	-16.5884	0.630695	-1.61212	0.0174635	10.2898
ADAMTS19	0.383211	-2.44845	0.909823	-1.06841	0.414147	2.29168
ADAMTS19-AS1	1	1	0.775507	1.71019	0.58197	1.71019
ADAMTS2	0.0112932	-6.14898	0.561838	1.57057	0.00139742	9.65741
ADAMTS20	0.0451175	-9.2361	0.802539	1.44635	0.020454	13.3586
ADAMTS3	0.767503	-1.34336	0.780501	1.55169	0.496542	2.08448
ADAMTS4	0.0965875	-4.40609	0.848697	1.24761	0.0522172	5.49707
ADAMTS5	0.774791	-1.23835	0.146059	4.12033	0.0500576	5.10243
ADAMTS6	0.222021	1.71556	0.42696	-1.39461	0.0288963	-2.39252
ADAMTS7	0.150373	-2.76803	0.197143	2.78644	0.00408088	7.71294
ADAMTS7P1	0.552018	2.31681	0.676296	2.01512	0.907991	-1.14971
ADAMTS7P2	0.122069	9.5464	0.1132	10.5874	0.945616	1.10905
ADAMTS7P3	1	1	0.00434806	22.0765	0.000474551	22.0765
ADAMTS7P4	0.0151314	-8.71465	0.572463	1.76736	0.002352	15.402
ADAMTS8	0.0321115	-4.27441	0.896253	1.12251	0.0168629	4.79805
ADAMTS9	0.326626	2.47552	0.924434	-1.05076	0.228056	-2.60119
ADAMTS9-AS2	0.686223	1.88659	0.507647	2.75157	0.738734	1.45849
ADAMTSL1	0.0538966	-4.53029	0.316471	2.39101	0.00267194	10.832
ADAMTSL2	0.139832	-3.7317	0.269175	3.14886	0.00780975	11.7506
ADAMTSL3	5.84226e-05	-32.633	0.241523	2.87452	7.59429e-07	93.804
ADAMTSL4	0.346214	-2.14022	0.253139	-2.5977	0.81928	-1.21376
ADAMTSL4-AS1	0.651705	1.79453	0.553	2.11237	0.879518	1.17712
ADAMTSL5	0.391907	-2.20633	0.301321	3.62179	0.041504	7.99088
ADAP1	0.59489	-1.312	0.325495	-1.67767	0.628953	-1.27872
ADAP2	0.836476	-1.06201	0.0630324	1.8303	0.021176	1.9438
ADAR	0.421363	-1.12294	0.222665	-1.19497	0.645053	-1.06415
ADARB1	0.857913	-1.05074	0.610334	-1.16691	0.718107	-1.11056
ADARB2	0.290278	-1.77619	0.372878	1.70615	0.0358375	3.03046
ADARB2-AS1	0.426392	-2.19403	0.401917	2.91479	0.0210245	6.39513
ADAT1	0.490179	1.39729	0.350567	1.57177	0.781337	1.12487
ADAT2	0.981752	1.05575	0.0871315	-3.57844	0.0643832	-3.77792
ADAT3	1	1	0.13229	6.37127	0.0518491	6.37127
ADC	0.00561744	-7.17957	0.276883	2.27922	0.000115387	16.3638
ADCK1	0.286978	-2.18638	0.973839	1.06106	0.236473	2.31988
ADCK2	0.254514	-2.44328	0.957244	1.08125	0.201406	2.6418
ADCK3	0.411929	-1.29415	0.986747	-1.0002	0.38617	1.29388
ADCK4	0.431352	-1.49473	0.700689	1.25116	0.202938	1.87014
ADCK5	0.794575	1.28249	0.410301	2.05844	0.526139	1.60504
ADCY1	0.000141105	-19.0201	0.463481	1.78237	7.1894e-06	33.9009
ADCY10	0.09875	-7.58661	0.951569	-1.01934	0.0965466	7.44265
ADCY10P1	0.19056	3.50089	0.0233501	-8.89258	0.000406993	-31.132
ADCY2	0.0288171	-9.7858	0.47249	2.32268	0.00385196	22.7293
ADCY3	0.793919	-1.13786	0.894324	-1.06452	0.893275	1.0689
ADCY4	0.329575	-1.97455	0.0707663	4.50588	0.00283009	8.89709
ADCY5	0.143791	-2.40934	0.159888	2.55212	0.00240378	6.14892
ADCY6	0.277512	-1.80557	0.212457	2.12555	0.0116967	3.83783
ADCY7	0.636015	1.22711	0.464794	-1.34191	0.189874	-1.64667
ADCY8	0.0738196	-4.53798	0.558603	1.75955	0.0140347	7.98481
ADCY9	0.97736	1.00119	0.679519	1.24773	0.622274	1.24624
ADCYAP1	0.212203	-3.54623	0.703288	1.66441	0.0872094	5.90239
ADCYAP1R1	0.00390305	-18.6476	0.696102	1.5536	0.00102281	28.971
ADD1	0.777416	-1.03677	0.1568	-1.20382	0.21572	-1.16112
ADD2	0.754266	-1.15392	0.446309	1.49797	0.233512	1.72853
ADD3	0.514909	1.10174	0.169711	-1.22264	0.0275621	-1.34703
ADGB	0.525282	-1.85937	0.856914	-1.16925	0.637222	1.59022
ADH1A	0.12427	9.70688	0.204071	6.04482	0.764064	-1.60582
ADH1B	0.661104	1.5027	0.3334	-2.17362	0.129929	-3.26629
ADH1C	0.681546	1.88762	0.225675	5.86607	0.337787	3.10766
ADH4	0.465464	-2.09077	0.279023	-3.11461	0.694951	-1.48969
ADH5	0.453673	1.19192	0.0987019	-1.45994	0.00929604	-1.74013
ADH6	0.252501	4.74382	0.625182	1.98339	0.533354	-2.39178
ADHFE1	0.891095	1.16712	0.367629	-2.04761	0.260992	-2.38981
ADI1	0.134816	1.40684	0.417885	-1.19726	0.0119137	-1.68437
ADIG	0.0317393	-6.86752	0.387531	3.07968	0.00287622	21.1498
ADIPOQ	0.829268	-1.62919	0.85	-1.62919	1	1
ADIPOR1	0.0774714	1.37787	0.710408	-1.06727	0.0194608	-1.47056
ADIPOR1P1	0.829268	-1.70668	0.157047	7.79809	0.0124611	13.3089
ADIPOR2	0.504389	1.24793	0.650417	-1.14835	0.219879	-1.43306
ADIRF	0.99512	1.0394	0.720698	1.35467	0.699771	1.30332
ADIRF-AS1	0.0193256	-12.6571	0.0912431	-7.96968	0.978723	1.58816
ADK	0.739066	1.14972	0.198803	-1.63767	0.0794292	-1.88286
ADM	0.907518	-1.05626	0.244442	2.3437	0.14886	2.47556
ADM2	0.00258293	-12.4872	0.52154	1.77521	0.000257543	22.1674
ADM5	1	1	0.437661	2.60911	0.270357	2.60911
ADNP	0.208999	1.25629	0.524636	1.12518	0.500941	-1.11652
ADNP2	0.16662	-1.70871	0.681625	1.18995	0.0531502	2.03328
ADO	0.854278	1.14265	0.388857	-1.64846	0.258701	-1.88361
ADORA1	0.0196892	-5.26797	0.269075	2.36402	0.000499874	12.4536
ADORA2A	0.909329	-1.08653	0.737693	1.59372	0.602435	1.73163
ADORA2A-AS1	1	-1.13196	1	1.28913	0.842084	1.45925
ADORA2B	0.533549	1.95442	0.493192	-1.8669	0.156972	-3.6487
ADORA3	0.460178	-1.91506	0.0715325	7.66482	0.00595562	14.6786
ADPGK	0.219197	1.76789	0.341226	-1.51623	0.0184243	-2.68053
ADPGK-AS1	0.0806644	9.32827	0.0234881	24.7027	0.393734	2.64815
ADPRH	0.485131	-1.30509	0.451751	1.37058	0.112632	1.78874
ADPRHL1	0.766417	-1.36866	0.811451	1.54533	0.541482	2.11504
ADPRHL2	0.821564	1.14268	0.351701	1.65114	0.426194	1.44497
ADPRM	0.175054	4.32641	0.254534	3.41814	0.795095	-1.26572
ADRA1A	0.0348931	-6.90696	0.463779	2.10545	0.00400802	14.5423
ADRA1B	0.137146	-2.56443	0.97481	1.04897	0.104512	2.69002
ADRA1D	0.00383072	-10.3994	0.214372	2.99193	5.06427e-05	31.1142
ADRA2A	0.0528767	-2.76794	0.781765	-1.14667	0.0777739	2.41388
ADRA2B	2.48325e-05	-65.978	0.326544	2.5843	8.04625e-07	170.507
ADRA2C	0.0162205	-6.39505	0.676099	1.43878	0.00374236	9.2011
ADRB1	0.0437908	-3.01635	0.523476	1.46737	0.00518625	4.42611
ADRB2	0.924219	-1.03639	0.76051	1.2239	0.653273	1.26844
ADRB3	0.0956038	-3.91756	0.879022	1.18469	0.0550636	4.64109
ADRBK1	0.572155	-1.08764	0.674973	-1.06479	0.878861	1.02146
ADRBK2	0.279533	1.23478	0.270682	-1.23446	0.017536	-1.52428
ADRM1	0.461791	-1.21359	0.72622	-1.09542	0.681714	1.10787
ADSL	0.591362	1.1488	0.973726	-1.00504	0.532729	-1.15459
ADSS	0.909447	1.03484	0.881037	-1.03561	0.771636	-1.07169
ADSSL1	0.171762	-2.60883	0.404107	1.92837	0.0194745	5.03078
ADTRP	0.305037	2.45179	0.30434	2.45461	0.992039	1.00115
AE000661.37	0.88495	1.21225	0.940532	-1.06615	0.792394	-1.29244
AEBP1	0.378734	-1.57788	0.189674	2.12377	0.0170464	3.35105
AEBP2	0.240418	1.41538	0.161221	-1.4923	0.00533124	-2.11218
AEN	0.0891809	-2.0956	0.675032	1.22366	0.0233984	2.56429
AES	0.528414	-1.08527	0.405261	-1.11498	0.821082	-1.02737
AF001548.5	0.0627608	-5.76772	0.164765	-3.94938	0.978723	1.46041
AF001550.7	0.805584	1.61278	1	1	0.633056	-1.61278
AF038458.5	0.376695	3.26913	0.319637	3.77893	0.889698	1.15594
AF064858.11	0.293935	4.30582	0.524511	2.67435	0.803526	-1.61004
AF064858.6	0.000823804	-38.4966	0.0345452	-10.9226	0.117889	3.52448
AF064858.7	1	1	0.143742	5.03075	0.0691578	5.03075
AF064858.8	1	1.08189	0.730899	1.8127	0.665998	1.6755
AF064860.7	0.823392	1.87232	0.193397	5.51609	0.3934	2.94613
AF096876.1	1	1	0.193832	4.67849	0.102277	4.67849
AF121897.4	2.7222e-05	-44.059	0.240882	3.08531	4.04366e-07	135.936
AF121898.3	1	1	1	1.45688	0.978723	1.45688
AF127577.8	1	1	0.0927432	10.5213	0.0311003	10.5213
AF127936.3	0.122277	-4.89383	0.134077	-4.89383	1	1
AF127936.5	0.136249	-4.0712	0.468657	2.95829	0.0209923	12.0438
AF127936.7	0.612533	1.52369	0.15653	-2.78303	0.0421749	-4.24048
AF131215.5	1	1.31865	1	1	1	-1.31865
AF131217.1	0.127375	-5.21133	0.458841	-2.2255	0.399939	2.34164
AF146191.4	0.143028	8.01638	0.177215	6.88969	0.901931	-1.16353
AF186192.5	0.166325	-2.97074	0.215248	3.92314	0.00511052	11.6546
AF196779.12	0.116776	6.80265	0.945178	1.54679	0.176743	-4.3979
AF196972.4	0.219908	-3.79319	0.32114	3.96589	0.0209981	15.0434
AF196972.9	0.0451018	61.9138	1	1	0.0132194	-61.9138
AFAP1	0.974688	1.0293	0.077316	-2.30667	0.0535018	-2.37426
AFAP1-AS1	1	-1.041	0.794303	-1.29989	1	-1.2487
AFAP1L1	0.74485	-1.12474	0.352206	1.46541	0.164614	1.6482
AFAP1L2	0.336357	1.50092	0.517101	1.32033	0.732544	-1.13678
AFF1	0.202872	1.21297	0.237406	-1.19388	0.00751634	-1.44814
AFF2	0.0833101	-2.05547	0.729016	-1.15351	0.140521	1.78194
AFF3	0.276681	1.47215	0.792161	1.10302	0.365719	-1.33465
AFF4	0.948917	1.01243	0.954362	1.01208	0.995644	-1.00034
AFG3L1P	0.297746	-1.65407	0.602986	1.32227	0.0911498	2.18713
AFG3L2	0.315761	1.47683	0.60788	-1.2071	0.0975181	-1.78268
AFM	0.466671	2.87334	1	1	0.308569	-2.87334
AFMID	0.558206	1.68266	0.952834	1.08826	0.564447	-1.54619
AFP	0.553484	-1.64044	0.798579	-1.51528	0.973105	1.0826
AFTPH	0.350508	1.18603	0.318026	-1.19372	0.0351767	-1.41579
AGA	0.69896	1.31898	0.818683	1.18893	0.867026	-1.10938
AGAP1	0.588131	1.26161	0.0245587	2.60039	0.0498179	2.06117
AGAP10	0.862563	1.17734	0.302479	-2.06664	0.139648	-2.43314
AGAP11	1	1	0.562452	2.00715	0.379255	2.00715
AGAP2	0.621887	-1.15783	0.125172	1.62821	0.025273	1.8852
AGAP2-AS1	0.0365408	-6.74285	0.0417974	-6.74285	1	1
AGAP3	0.252289	-1.55215	0.466013	1.35197	0.0423171	2.09846
AGAP4	0.845442	-1.15134	0.0919174	-4.58203	0.112406	-3.97975
AGAP5	0.889721	-1.13787	0.964913	-1.02421	0.938369	1.11097
AGAP6	0.779629	1.27528	0.878138	1.15771	0.896573	-1.10155
AGAP7	0.399666	2.65863	0.0357644	18.3082	0.0792751	6.88633
AGAP8	0.357526	2.99018	0.690689	-1.59571	0.128895	-4.77148
AGAP9	0.218356	5.09406	0.121693	8.03748	0.667788	1.57781
AGBL1	0.0948042	-5.25646	0.299932	4.60623	0.00710617	24.2125
AGBL2	0.642406	-1.48901	0.585072	1.87005	0.264953	2.78451
AGBL3	0.173576	-3.29899	0.0856453	-4.59852	0.680211	-1.39392
AGBL4	0.00251804	-20.5227	0.224759	3.83838	5.65287e-05	78.774
AGBL5	0.251942	1.5901	0.264933	-1.53937	0.0147209	-2.44775
AGER	0.120802	3.20903	0.521703	-1.5364	0.01825	-4.93036
AGFG1	0.361704	-1.21411	0.938309	-1.01563	0.368606	1.19542
AGFG2	0.845514	-1.07526	0.932106	-1.03136	0.909192	1.04256
AGGF1	0.773358	-1.05901	0.829436	-1.04331	0.940444	1.01504
AGK	0.930341	1.0695	0.814827	1.16156	0.873954	1.08608
AGL	0.681034	-1.17544	0.92244	1.0513	0.578902	1.23573
AGMAT	0.359169	2.72201	0.127919	5.44537	0.444387	2.0005
AGMO	0.821559	1.77457	1	1	0.648423	-1.77457
AGO1	0.144719	1.27471	0.979398	1.00636	0.117952	-1.26665
AGO2	0.702198	-1.1018	0.573281	-1.15495	0.841833	-1.04824
AGO3	0.672799	-1.15463	0.72394	-1.12839	0.94514	1.02325
AGO4	0.268859	1.2577	0.306409	1.23861	0.936762	-1.01542
AGPAT1	0.210658	1.70517	0.219369	-1.64254	0.0076751	-2.80081
AGPAT2	0.615119	-1.37524	0.431015	1.79683	0.155033	2.47106
AGPAT3	0.778507	-1.06711	0.746438	-1.08121	0.962549	-1.01321
AGPAT4	0.411616	-1.59981	0.683831	1.30719	0.182623	2.09126
AGPAT5	0.237869	1.56151	0.885191	-1.04737	0.144607	-1.63547
AGPAT6	0.501019	1.39171	0.507356	1.38752	0.9984	-1.00302
AGPAT9	0.659426	-1.38183	0.254906	2.79669	0.0787739	3.86455
AGPS	0.823591	1.06513	0.87738	-1.03981	0.679141	-1.10753
AGR2	0.129969	7.70455	0.0582067	16.6207	0.516822	2.15726
AGRN	0.304645	-1.76212	0.140846	2.47438	0.00693731	4.36015
AGT	0.437477	-2.25517	0.338544	3.45909	0.0609491	7.80085
AGTPBP1	0.257391	1.22302	0.163315	-1.27513	0.0060208	-1.55951
AGTR1	0.144185	7.30357	1	1.22765	0.134493	-5.94925
AGTRAP	0.92517	-1.04144	0.572391	1.46222	0.461984	1.52282
AGXT	0.403436	-2.13078	1	1.02796	0.380719	2.19035
AGXT2	0.0426068	-5.41677	0.507931	-1.93676	0.248287	2.79682
AHCTF1	0.793709	-1.05691	0.00931921	-1.7708	0.0114983	-1.67544
AHCY	0.705843	1.20425	0.51159	1.36776	0.755253	1.13578
AHCYL1	0.74625	-1.07407	0.836271	-1.04577	0.902654	1.02706
AHCYL2	0.742109	1.20594	0.744311	-1.17574	0.474416	-1.41788
AHDC1	0.226213	-1.64575	0.433522	1.41721	0.0309405	2.33237
AHI1	0.752512	1.26678	0.30442	2.06426	0.419002	1.62954
AHNAK	0.571446	1.07839	0.130192	-1.2199	0.023631	-1.31552
AHNAK2	0.293642	-1.89954	0.272085	2.11918	0.0208611	4.02547
AHR	0.133517	-1.45509	0.539533	-1.16559	0.344518	1.24837
AHRR	0.0266094	-6.22322	0.834407	1.24064	0.0117417	7.72076
AHSA1	0.376068	-1.17883	0.131178	-1.32741	0.492267	-1.12605
AHSA2	0.796737	-1.12161	0.246837	-1.75531	0.32925	-1.56498
AHSG	0.614813	-1.63301	0.456323	2.68924	0.169787	4.39156
AHSP	0.393178	-1.51848	0.860578	1.11056	0.266257	1.68637
AICDA	0.410409	3.47142	0.567728	2.42813	0.804663	-1.42967
AIDA	0.0927384	-1.44913	0.299153	-1.25879	0.498461	1.15121
AIF1	0.861398	1.03115	0.253233	1.21499	0.284868	1.17828
AIF1L	0.682791	1.092	0.410731	1.19128	0.645177	1.09091
AIFM1	1	1.00983	0.762352	-1.16479	0.749047	-1.17624
AIFM1P1	0.331577	3.11485	0.0440734	14.5578	0.202969	4.67368
AIFM2	0.458154	-1.64158	0.346293	2.02573	0.0672923	3.32541
AIFM3	0.755017	1.35873	0.144753	3.49155	0.184875	2.56972
AIG1	0.220823	1.83597	0.0942875	-2.18884	0.00218523	-4.01865
AIM1	0.600273	-1.1065	0.841299	-1.03968	0.72886	1.06427
AIM1L	0.033969	-5.35811	0.115646	3.97483	0.00019973	21.2976
AIM2	0.356358	-1.5488	0.278688	-1.68496	0.854668	-1.08792
AIMP1	0.716517	-1.08149	0.881292	1.03601	0.57499	1.12044
AIMP2	0.490516	-1.49679	0.300256	-1.86195	0.702959	-1.24396
AIP	0.74338	-1.07727	0.754229	-1.07414	0.992172	1.00291
AIPL1	0.00235953	-24.6125	0.74904	1.44112	0.00070524	35.4696
AIRE	0.0605428	-4.53196	0.249303	2.8309	0.00195794	12.8295
AJ003147.9	0.446378	-1.83901	0.4458	2.77832	0.0543622	5.10936
AJ006995.3	0.192611	6.63788	1	1	0.0948001	-6.63788
AJ006998.2	0.28247	3.21946	0.0399815	10.5576	0.216839	3.2793
AJ009632.3	0.309005	3.99257	1	1	0.179155	-3.99257
AJ239322.1	0.0668083	-7.19463	0.72786	1.59797	0.0247892	11.4968
AJ271736.10	0.814594	1.79657	0.0515047	15.1951	0.0589253	8.45786
AJAP1	0.0109296	-7.45512	0.932679	1.10602	0.00624797	8.24551
AJUBA	0.000208687	-38.2522	0.777691	-1.284	0.000346249	29.7915
AK1	0.635283	1.37091	0.607121	1.40909	0.964852	1.02785
AK2	0.887887	1.05804	0.655148	1.17721	0.737258	1.11262
AK3	0.889389	1.06497	0.667016	-1.16941	0.531908	-1.2454
AK4	0.216445	-3.05963	0.842839	1.26487	0.126043	3.87005
AK5	0.0854746	3.38269	0.655554	1.39011	0.146693	-2.4334
AK7	0.0471557	-6.60064	0.574522	1.88304	0.00952838	12.4293
AK8	0.0639399	-6.12637	0.886392	-1.20267	0.0691815	5.09399
AK9	0.252959	1.45393	0.108005	-1.65834	0.0030646	-2.41112
AKAP1	0.142173	-2.24495	0.780759	1.19486	0.0613828	2.6824
AKAP10	0.362152	1.28533	0.101391	-1.55203	0.00591028	-1.99487
AKAP11	0.705646	-1.07837	0.382326	-1.19394	0.586881	-1.10717
AKAP12	0.393368	-1.32625	0.592145	1.2105	0.130889	1.60543
AKAP13	0.583078	1.08724	0.407057	-1.13167	0.132898	-1.2304
AKAP17A	0.253169	1.29901	0.0038262	-1.91423	1.54805e-05	-2.48662
AKAP17BP	0.567994	-1.9391	0.107937	-7.08717	0.260729	-3.65487
AKAP2	0.353572	1.60698	0.457298	1.4662	0.843108	-1.09602
AKAP3	0.16373	9.44436	1	1	0.0757949	-9.44436
AKAP4	0.829268	-1.45252	0.116732	7.38349	0.0153364	10.7247
AKAP5	0.938263	1.2208	0.951783	1.1842	1	-1.0309
AKAP6	0.543964	1.80105	0.514027	1.87571	0.958556	1.04145
AKAP7	0.36413	1.32325	0.33129	-1.33313	0.0412215	-1.76406
AKAP8	0.864375	1.05513	0.354765	-1.29239	0.231205	-1.36364
AKAP8L	0.950333	-1.01298	0.717718	-1.10862	0.744172	-1.09442
AKAP9	0.0864868	1.41852	0.0334795	-1.52805	3.42616e-05	-2.16756
AKIP1	0.867727	-1.10572	0.452093	1.85398	0.302329	2.04997
AKIRIN1	0.778481	1.07521	0.940389	1.02387	0.823953	-1.05014
AKIRIN2	0.017262	1.75523	0.275007	-1.2828	0.000157651	-2.25161
AKNA	0.883714	-1.0201	0.0751043	-1.28972	0.0752283	-1.2643
AKNAD1	0.113103	8.76213	0.0996744	10.2362	0.889135	1.16823
AKR1A1	0.511663	-1.2377	0.442164	-1.29	0.898905	-1.04226
AKR1B1	0.212335	1.63729	0.381676	1.42496	0.684605	-1.14901
AKR1B10	0.430037	-1.76574	0.85	-1.76574	1	1
AKR1B15	0.00696153	-17.4666	0.801227	1.4203	0.00281922	24.8078
AKR1B1P6	0.057827	-6.85236	0.245039	5.93453	0.00262138	40.6655
AKR1C1	0.887837	1.12031	0.2931	1.99091	0.307203	1.7771
AKR1C2	0.05721	-4.85804	0.0942695	-3.94222	0.812601	1.23231
AKR1C3	0.70097	-1.20885	0.949054	-1.02354	0.731409	1.18106
AKR1C4	0.610284	1.95693	0.469307	2.47559	0.969895	1.26504
AKR1C5P	0.0168812	15.9228	0.0630919	7.34249	0.4389	-2.16859
AKR1C6P	1	1	0.0808094	8.84318	0.0261424	8.84318
AKR1C7P	0.174089	5.31419	1	1.07931	0.120162	-4.92371
AKR1CL1	0.246722	3.51932	0.929177	1.26348	0.260183	-2.78543
AKR1D1	1	1.27014	0.114921	5.26926	0.120292	4.14857
AKR1D1P1	0.704761	-1.52145	0.869559	1.40953	0.517319	2.14454
AKR1E2	0.562516	1.44875	0.352467	1.79876	0.686067	1.2416
AKR7A2	0.810834	-1.10091	0.883659	-1.05685	0.923168	1.04169
AKR7A3	1	-1.03647	0.0134813	27.8706	0.00190777	28.8871
AKR7L	0.296128	-2.98283	0.500447	-2.02699	0.712254	1.47156
AKT1	0.644202	-1.08925	0.0457773	1.47334	0.00666803	1.60484
AKT1S1	0.483709	-1.37427	0.899291	1.07747	0.369881	1.48074
AKT2	0.0323478	-1.65503	0.817098	1.06008	0.0107936	1.75446
AKT3	0.19224	1.27321	0.0302021	-1.48326	0.000175527	-1.88849
AKT3-IT1	0.829268	-1.46329	0.85	-1.46329	1	1
AKTIP	0.557612	1.40231	0.483585	-1.44761	0.163179	-2.02999
AL009178.1	0.0972011	-3.62683	0.0137023	13.4261	2.60483e-05	48.6943
AL021068.1	0.111546	9.83117	0.267288	4.30875	0.529096	-2.28167
AL021546.6	0.0220591	-11.3832	0.916313	1.30632	0.0124803	14.8701
AL021707.2	1	1	1	1.34753	0.978723	1.34753
AL022341.3	0.0194279	-9.45825	0.0543497	-6.43832	0.978723	1.46906
AL022344.4	1	1	0.435838	2.57473	0.268928	2.57473
AL022476.2	0.547871	-1.85913	0.289081	3.64062	0.0447892	6.76837
AL023583.1	0.309219	-2.50079	0.327445	-2.50079	1	1
AL031663.2	0.100407	-4.34957	0.0709576	7.32355	0.000474347	31.8542
AL031666.2	0.308127	-2.47812	0.326318	-2.47812	1	1
AL033381.1	0.0266281	-8.27876	0.377447	2.66737	0.00197991	22.0825
AL035610.2	1	1	0.305	3.04991	0.167643	3.04991
AL049542.1	0.701951	-1.47706	0.0190612	-11.0805	0.036586	-7.5017
AL049829.1	1	1.4872	1	1	1	-1.4872
AL049840.1	1	1	1	1.45688	0.978723	1.45688
AL050303.1	0.0980413	-4.76605	0.680737	-1.43272	0.183775	3.32658
AL078585.1	0.0279446	-10.5829	0.0755596	-7.23276	0.978723	1.46319
AL079342.1	0.00180551	-20.8507	0.860458	-1.19024	0.00235641	17.518
AL109659.1	0.829268	-1.61412	0.115729	4.53252	0.00399122	7.31603
AL117190.3	0.0375351	-8.11336	1	-1.02357	0.0377934	7.92653
AL121656.5	1	1	1	1.4143	0.978723	1.4143
AL121901.1	1	1	0.156787	4.77649	0.0794622	4.77649
AL122127.25	1	-1.11374	0.157807	5.65173	0.0559286	6.29454
AL132709.1	0.895093	-1.28191	0.70925	1.61265	0.496912	2.06726
AL132709.5	0.23579	3.29518	0.957945	-1.02033	0.158922	-3.36218
AL132709.8	0.3031	4.39933	1	1	0.155828	-4.39933
AL132796.1	0.0257204	-13.0576	0.185422	-5.84731	0.425799	2.23309
AL132989.1	0.360406	-1.89064	0.169309	-2.85663	1	-1.51093
AL133373.1	0.10205	-2.69328	0.375568	1.8074	0.007909	4.86784
AL133458.1	0.15869	4.00214	0.316183	2.85448	0.728856	-1.40206
AL133481.1	0.649652	-1.3487	0.109427	3.57948	0.0227266	4.82765
AL133493.2	1	1	0.126634	5.11461	0.0499569	5.11461
AL136115.1	0.127281	-5.80968	0.0633907	-7.34187	1	-1.26373
AL136218.1	0.333285	3.19952	1	1	0.200142	-3.19952
AL136376.1	1	1	1	1.4004	0.978723	1.4004
AL136419.6	0.624889	2.10936	0.691957	2.01375	1	-1.04748
AL136531.1	1	-1.16762	1	-1.14654	1	1.01839
AL138847.1	0.829268	-1.56879	0.85	-1.56879	1	1
AL139099.1	0.0665907	-4.61685	0.0888831	-3.85509	0.957464	1.1976
AL139819.1	1	1	1	1.38628	0.978723	1.38628
AL157902.3	1	1	0.38827	2.30819	0.232375	2.30819
AL158091.1	0.812976	1.486	0.110497	7.88299	0.116259	5.30485
AL162151.4	0.00360004	-30.0659	0.240735	-4.1048	0.0389769	7.32457
AL162389.1	0.77182	-1.56422	1	1.09681	0.665096	1.71565
AL162574.1	1	1	0.16107	5.98432	0.0676397	5.98432
AL163636.6	0.0461676	-7.44414	0.0525271	-7.44414	1	1
AL163953.3	0.865491	1.39319	0.654386	-1.72906	0.453429	-2.40891
AL353662.2	0.829268	-1.68654	0.85	-1.68654	1	1
AL353671.2	1	1	1	1.4004	0.978723	1.4004
AL353698.1	0.950328	-1.1182	0.202691	-3.4661	0.233646	-3.09972
AL353898.2	0.829268	-1.69296	0.449111	3.02577	0.0654933	5.12251
AL353997.3	1	1	0.156299	4.74521	0.0663472	4.74521
AL354718.1	0.823089	-1.25728	0.22791	-3.70628	0.310393	-2.94786
AL354898.1	1	1	0.767903	1.96609	0.574884	1.96609
AL355390.1	0.13238	-5.24885	0.715044	1.68782	0.0519784	8.85909
AL356475.1	1	1	1	1.38654	0.978723	1.38654
AL357673.1	0.977922	1.13241	1	-1.04498	0.895542	-1.18335
AL359091.2	0.340368	-3.13298	0.926585	1.32497	0.235346	4.15111
AL359195.1	0.0390557	-5.89402	0.153608	3.94894	0.000519802	23.2751
AL359878.1	0.88336	1.26907	0.48848	2.27898	0.537963	1.79579
AL360004.1	7.94679e-05	-53.6779	0.721105	1.48297	2.04485e-05	79.6026
AL390778.1	1	1	0.00547733	65.5556	0.000597797	65.5556
AL391005.1	0.00341317	-18.4921	0.15391	6.09617	4.97998e-05	112.731
AL441883.1	0.903387	-1.10076	0.743255	1.47156	0.597035	1.61983
AL445665.1	0.829268	-1.69698	1	1.28834	0.370605	2.18628
AL445989.1	0.187021	5.41849	0.403064	2.87869	0.616943	-1.88228
AL450307.1	0.000515071	-21.736	0.271745	2.8688	1.17677e-05	62.3564
AL450992.2	1	1.10621	1	-1.03379	0.966446	-1.14359
AL589739.1	0.870589	-1.15377	0.706485	1.57651	0.332019	1.81894
AL589743.1	1	1.00502	0.854995	1.25958	0.793231	1.25329
AL590369.1	1	1	0.151689	4.67798	0.063805	4.67798
AL590483.1	0.117879	-4.87944	0.798345	1.39714	0.0571847	6.81727
AL590560.1	0.249962	5.63238	0.146985	-3.92558	0.00882397	-22.1104
AL590708.2	0.000552161	-34.0042	1	1.03742	0.000435625	35.2767
AL590762.6	0.0598408	7.83849	0.947905	1.24352	0.0419633	-6.30348
AL590822.1	0.829268	-1.52005	0.85	-1.52005	1	1
AL591479.1	0.106325	-3.07475	0.668498	1.40953	0.0308926	4.33397
AL591516.5	1	1	1	1.47978	0.978723	1.47978
AL591684.1	1	1	0.226162	4.20026	0.109449	4.20026
AL592284.1	0.984665	1.09251	0.431587	2.46463	0.397818	2.25592
AL592494.5	0.000888411	-40.5944	0.448869	-2.19675	0.0045674	18.4792
AL592528.1	0.0300835	-9.15968	0.0347857	-9.15968	1	1
AL603965.1	0.894345	-1.13624	0.527086	2.62769	0.331143	2.98569
AL627309.1	0.315836	-2.0347	0.299101	2.31377	0.0283656	4.70781
AL645728.1	0.11406	-3.9421	0.355393	2.50413	0.00976946	9.87154
AL645728.2	0.826	1.82119	1	1	0.652718	-1.82119
AL645730.2	1	1	0.715884	1.90992	0.527301	1.90992
AL672294.1	1	1	0.15209	4.03587	0.0655368	4.03587
AL773602.1	0.829268	-1.52005	0.85	-1.52005	1	1
AL773604.8	0.090489	-5.25644	0.100274	-5.25644	1	1
AL807752.1	0.829268	-1.67966	1	-1.11085	0.978723	1.51205
AL928654.1	1	1.25973	1	1	1	-1.25973
AL928742.12	0.0064759	-27.1557	0.00798144	-27.1557	1	1
AL928768.3	0.700802	1.6759	0.698343	1.67663	1	1.00043
ALAD	0.563317	-1.19814	0.0467517	1.94209	0.00459891	2.32688
ALAS1	0.306042	-1.39419	0.522022	-1.23123	0.687296	1.13235
ALAS2	0.115365	-1.58861	0.0315849	1.95636	5.55196e-05	3.10789
ALB	0.251846	1.30368	0.0862462	1.49313	0.516481	1.14532
ALCAM	0.459633	1.5648	0.677295	1.29415	0.723826	-1.20913
ALDH16A1	0.798826	1.16018	0.54718	1.38824	0.700375	1.19657
ALDH18A1	0.503782	-1.46199	0.889283	-1.06976	0.571785	1.36665
ALDH1A1	1	1.00243	0.737751	1.18757	0.691606	1.1847
ALDH1A2	0.35954	-1.85354	0.87823	-1.09253	0.414786	1.69656
ALDH1A3	0.00454887	-11.3317	0.335839	-2.56372	0.105253	4.42001
ALDH1B1	0.147559	-2.75131	0.296757	2.27319	0.00889624	6.25425
ALDH1L1	0.0269721	-5.30697	0.18566	3.0161	0.000382612	16.0063
ALDH1L1-AS2	1	1	0.070491	11.838	0.0213173	11.838
ALDH1L2	1	1	0.0798522	5.92623	0.0268774	5.92623
ALDH2	0.800773	-1.08598	0.906068	-1.0384	0.887541	1.04582
ALDH3A1	0.661529	-1.49818	0.600647	1.92736	0.288	2.88754
ALDH3A2	0.37689	-1.42944	0.560625	1.29132	0.111515	1.84586
ALDH3B1	0.0676919	-2.06912	0.224658	1.67943	0.00117073	3.47494
ALDH3B2	0.152592	-2.70749	0.24767	2.45454	0.00659591	6.64564
ALDH4A1	0.258568	-3.56369	0.00317755	-41.2374	0.0270293	-11.5715
ALDH5A1	0.965748	1.02377	0.651928	1.18179	0.654012	1.15434
ALDH6A1	0.792998	-1.18829	0.867691	1.16387	0.631944	1.38301
ALDH7A1	0.72029	-1.32355	0.654336	-1.4662	0.925656	-1.10778
ALDH8A1	0.2015	3.40185	0.0153843	14.4301	0.114498	4.24184
ALDH9A1	0.852751	-1.04897	0.726911	1.10713	0.556261	1.16135
ALDOA	0.192602	1.21605	0.167463	-1.22666	0.00351295	-1.49168
ALDOAP1	0.444419	-2.20276	0.132739	7.1688	0.00435195	15.7912
ALDOB	0.190398	-3.09664	0.745871	-1.2994	0.295667	2.38313
ALDOC	0.0950605	-4.09876	0.719187	-1.32653	0.163628	3.08984
ALG1	0.548561	1.91722	0.266989	3.27255	0.549129	1.70693
ALG10	0.0346583	12.4098	0.654894	-1.45874	0.00394711	-18.1026
ALG10B	0.0850849	-4.44747	0.159603	-3.29683	0.760478	1.34902
ALG11	0.879302	1.19408	0.760098	1.36136	0.867576	1.1401
ALG12	0.659787	-1.30788	0.847418	-1.12092	0.795903	1.16679
ALG13	0.922075	-1.03756	0.692287	-1.20303	0.745658	-1.15949
ALG14	0.725222	1.50032	0.562941	-1.71221	0.307626	-2.56886
ALG1L13P	0.811448	-1.26692	0.0145836	-23.8992	0.0190568	-18.864
ALG1L2	1	1.30962	1	1	1	-1.30962
ALG1L6P	0.054518	8.51594	0.85	-1.3912	0.00496137	-11.8474
ALG1L9P	0.0169549	-15.5736	0.0201035	-15.5736	1	1
ALG2	0.389722	-1.6607	0.183972	-2.23309	0.604998	-1.34467
ALG3	0.533345	1.74888	0.312721	2.46627	0.642822	1.4102
ALG5	0.154857	-3.02903	0.486503	-1.70978	0.441504	1.77159
ALG6	0.739686	-1.28303	0.000566493	-20.2214	0.00100618	-15.7607
ALG8	0.926893	-1.03758	0.168529	-2.21213	0.1677	-2.132
ALG9_1	1	1.04551	0.0526659	-5.04058	0.0389174	-5.26997
ALG9_2	0.0115597	-11.9565	0.0670265	-7.99574	0.978723	1.49535
ALK	0.161379	-2.968	0.572637	1.65232	0.0386484	4.90408
ALKBH1	0.848745	-1.12075	0.503218	-1.61669	0.604004	-1.44251
ALKBH2	0.463902	1.8259	0.402165	1.97887	0.903292	1.08377
ALKBH3	0.857173	1.12018	0.9202	1.0733	0.935018	-1.04368
ALKBH3-AS1	0.634788	-1.94283	0.057486	-9.59456	0.134995	-4.93846
ALKBH4	0.0188589	-10.0618	0.331246	3.11197	0.00123629	31.312
ALKBH5	0.874326	1.03349	0.950852	1.01538	0.919054	-1.01784
ALKBH6	0.67996	-1.52511	0.968485	1.13951	0.615919	1.73788
ALKBH7	0.785899	1.17793	0.943596	-1.02422	0.703809	-1.20645
ALKBH8	0.74785	1.21828	0.826933	-1.11637	0.551992	-1.36004
ALLC	1	1	0.0690373	11.3737	0.020818	11.3737
ALMS1	0.64031	1.10838	0.0269251	-1.60628	0.00378175	-1.78037
ALMS1P	0.258791	5.08966	0.765389	1.74327	0.393623	-2.91961
ALOX12	0.266595	1.56152	0.73717	-1.13183	0.113166	-1.76737
ALOX12B	0.0724973	-4.43344	0.241592	2.98312	0.00246635	13.2255
ALOX12P1	0.752844	1.74255	0.728417	1.80412	1	1.03533
ALOX12P2	0.284419	-2.99975	0.88257	-1.17982	0.347925	2.54254
ALOX15	0.295652	-1.95672	0.0648228	-3.42691	0.373624	-1.75135
ALOX15B	0.800459	1.30122	0.0854093	5.16725	0.0847404	3.97109
ALOX15P2	0.105441	-5.84117	0.777681	1.581	0.0430233	9.23488
ALOX5	0.896415	1.03987	0.817079	1.06934	0.911742	1.02834
ALOX5AP	0.880124	1.11011	0.480355	1.52593	0.537596	1.37458
ALOXE3	0.00241046	-18.5118	0.854991	1.24601	0.00106244	23.0659
ALPI	0.264409	-2.91913	0.541926	2.03545	0.068592	5.94175
ALPK1	0.615919	1.28383	0.696631	-1.18868	0.330804	-1.52606
ALPK2	0.494347	-1.99364	0.553335	2.09322	0.161796	4.17311
ALPK3	0.223507	-2.05453	0.180968	2.41946	0.00635256	4.97085
ALPL	0.275969	-2.00622	0.941157	-1.03435	0.279705	1.93959
ALPP	0.397966	-2.24841	0.366456	2.79085	0.0606892	6.27497
ALPPL2	0.000853167	-23.7805	0.289903	3.31473	2.97713e-05	78.826
ALS2	0.705358	-1.14891	0.294648	-1.49796	0.464115	-1.3038
ALS2CL	0.0203861	-3.87814	0.869379	-1.08559	0.0226835	3.57237
ALS2CR11	0.951291	1.27198	0.0521223	-10.6341	0.0373334	-13.5263
ALS2CR12	0.0393254	2.43273	0.191272	-1.6957	0.000305794	-4.12518
ALX1	0.287794	-3.18153	0.549706	-1.91608	0.634605	1.66044
ALX3	1	1	0.70202	1.78239	0.514876	1.78239
ALX4	1.10196e-05	-60.0921	0.384804	2.21748	4.32385e-07	133.253
ALYREF	0.956731	1.02287	0.738951	-1.09434	0.668588	-1.11936
AMACR	0.075038	10.2188	0.629315	1.91992	0.121095	-5.32251
AMBN	0.903609	-1.07884	0.471741	2.40592	0.336178	2.59561
AMBP	0.660756	1.89589	0.503438	2.51983	0.790358	1.3291
AMBRA1	0.579202	-1.20266	0.614861	1.1976	0.247535	1.4403
AMD1	0.00807283	1.72576	0.015542	-1.62468	5.27673e-08	-2.80382
AMDHD1	0.0538917	-5.75086	0.645275	-1.49351	0.118609	3.85056
AMDHD2	0.880898	-1.10181	0.731236	-1.29536	0.839121	-1.17567
AMELX	0.0611056	-5.65273	0.1618	-3.97088	0.978723	1.42355
AMELY	0.194182	-3.12475	0.0393246	16.5063	0.000516591	51.578
AMER1	0.915998	1.08332	0.438372	1.58726	0.456074	1.46518
AMER2	0.00107845	-13.3036	0.412347	1.97513	5.00163e-05	26.2763
AMER2-AS1	1	1	0.38828	2.30821	0.232383	2.30821
AMER3	0.0458225	-5.56494	0.465341	2.01805	0.00541266	11.2303
AMFR	0.154202	1.67588	0.76141	-1.10632	0.0579197	-1.85405
AMH	0.0611824	-6.32715	0.665975	-1.47938	0.122706	4.27689
AMHR2	0.0751151	-3.90765	0.267951	2.59914	0.00301366	10.1565
AMICA1	0.135881	1.37205	0.602898	-1.11315	0.0279309	-1.52729
AMIGO1	0.304563	-2.10395	0.651959	1.45316	0.113094	3.05736
AMIGO2	0.612045	1.26764	0.1808	-1.79331	0.047031	-2.27328
AMIGO3	0.601879	2.01874	0.11889	6.80979	0.264319	3.37328
AMMECR1	0.600066	-1.31865	0.399167	-1.59131	0.727797	-1.20677
AMMECR1L	0.178023	-1.7442	0.532178	-1.2933	0.441936	1.34864
AMN	0.0176597	-6.98289	0.640413	1.54278	0.00358148	10.7731
AMN1	0.659377	1.35202	0.825254	-1.12567	0.464654	-1.52193
AMOT	0.392984	1.41894	0.0472337	2.25358	0.192972	1.58821
AMOTL1	0.609825	-1.14849	0.315082	1.33947	0.0957924	1.53837
AMOTL2	0.00113118	-10.341	0.791631	1.23896	0.000309159	12.8121
AMPD1	0.0224571	-12.8991	0.224888	-4.92232	0.311163	2.62054
AMPD2	0.607242	1.16256	0.395334	1.28153	0.706351	1.10234
AMPD3	0.677914	-1.13156	0.379631	1.31623	0.154058	1.4894
AMPH	0.214061	-2.79501	0.542328	1.79189	0.0484853	5.00835
AMT	0.0113644	-5.51419	0.766108	-1.19704	0.0181698	4.60652
AMTN	0.010751	-19.3956	0.477746	-2.59737	0.0522695	7.46742
AMY1A	1	1	0.0736667	10.6062	0.0228253	10.6062
AMY1B	0.467472	-1.88222	0.250662	5.26192	0.025483	9.90407
AMY1C	0.826002	1.82119	1	1	0.65272	-1.82119
AMY2A	0.591791	2.00713	1	1.37658	0.773897	-1.45806
AMY2B	0.57222	-1.34499	0.963619	-1.01262	0.577689	1.32823
AMYP1	1	1	1	1.4143	0.978723	1.4143
AMZ1	0.00372168	-9.73047	0.647349	1.47726	0.000651638	14.3745
AMZ2	0.741469	1.11374	0.63084	-1.16038	0.375616	-1.29235
AMZ2P1	0.99429	1.03769	0.976459	1.04677	0.984425	1.00875
ANAPC1	0.581211	1.25245	0.484863	1.32733	0.867387	1.05979
ANAPC10	0.785842	-1.15681	0.745624	-1.19551	0.955009	-1.03345
ANAPC11	0.598713	1.31781	0.600277	-1.28068	0.253038	-1.6877
ANAPC13	0.498725	1.31587	0.772983	1.13319	0.675763	-1.16121
ANAPC15	0.766126	1.11072	0.755139	-1.1036	0.503858	-1.22579
ANAPC16	0.534733	-1.1418	0.769525	1.06935	0.319136	1.22098
ANAPC1P1	0.930761	1.26465	0.431868	-2.14736	0.285676	-2.71566
ANAPC2	0.423954	-1.42019	0.911475	-1.04416	0.460129	1.36012
ANAPC4	0.188077	-1.76872	0.0304058	-2.6055	0.347588	-1.4731
ANAPC5	0.124632	1.41432	0.0637985	-1.50586	0.000252785	-2.12977
ANAPC7	0.999801	1.00954	0.377149	1.4034	0.331055	1.39014
ANG	1	1	0.112181	7.12929	0.0412635	7.12929
ANGEL1	0.572165	1.58325	0.42623	-1.77638	0.141577	-2.81245
ANGEL2	0.980241	-1.00386	0.395692	-1.40647	0.371167	-1.40106
ANGPT1	0.262475	1.79939	0.105688	-2.22023	0.00377701	-3.99506
ANGPT2	0.138022	5.48634	0.0138801	25.5655	0.141843	4.65985
ANGPT4	0.28494	-2.63997	0.352899	2.6941	0.0335704	7.11233
ANGPTL1	0.538847	-1.89297	0.285933	-2.47655	1	-1.30829
ANGPTL2	0.805	-1.33421	0.978495	-1.03584	0.857853	1.28805
ANGPTL3	0.000455395	-55.8487	0.0618963	-8.1887	0.0342818	6.82022
ANGPTL4	0.0341677	-5.90638	0.441474	2.06513	0.00329022	12.1974
ANGPTL5	1	1	0.0685476	11.6989	0.0205732	11.6989
ANGPTL6	0.274162	-2.81922	0.47942	2.32507	0.0539041	6.5549
ANGPTL7	0.205876	-3.81861	0.186879	-3.62705	1	1.05281
ANHX	0.149566	-4.0861	0.645004	1.74631	0.0474238	7.13558
ANK1	0.738673	1.06643	0.219186	1.26382	0.32083	1.1851
ANK2	0.588743	-1.48902	0.267151	2.66742	0.0689475	3.97184
ANK3	0.911266	1.06063	0.0724452	-2.15423	0.0403983	-2.28485
ANKAR	0.929526	-1.03281	0.142802	-2.15801	0.138684	-2.08946
ANKDD1A	0.843872	-1.15091	0.446534	-1.92716	0.545407	-1.67446
ANKDD1B	0.145165	3.19282	0.144514	3.2193	0.992953	1.00829
ANKEF1	0.847289	1.2444	0.624019	-1.50792	0.452634	-1.87645
ANKFN1	0.000700323	-32.9432	0.572307	1.92289	0.000108172	63.3459
ANKFY1	0.919281	-1.02647	0.053586	-1.82109	0.0483208	-1.77412
ANKH	0.0455767	-1.54758	0.512898	-1.15299	0.151234	1.34223
ANKHD1	0.725189	-1.07557	0.99797	1.00511	0.698456	1.08106
ANKHD1-EIF4EBP3	0.424097	-2.1852	0.122413	-5.05284	0.402103	-2.3123
ANKIB1	0.599721	1.11357	0.640882	-1.09803	0.279041	-1.22273
ANKK1	0.47219	-2.13524	0.690569	1.73723	0.223532	3.7094
ANKLE1	0.263244	-2.04286	0.74437	1.28164	0.120247	2.61822
ANKLE2	0.388088	-1.29247	0.240012	-1.4269	0.728721	-1.10401
ANKMY1	0.813872	-1.08539	0.991202	1.01324	0.785471	1.09975
ANKMY2	0.390113	1.5655	0.836685	1.12741	0.472874	-1.38858
ANKRA2	0.600573	1.4014	0.786259	-1.16274	0.384639	-1.62947
ANKRD1	0.0650687	-6.09155	0.158279	8.49884	0.00164395	51.7711
ANKRD10	0.698127	-1.1479	0.0558488	-2.03682	0.0996077	-1.77439
ANKRD11	0.065815	1.44541	0.00421957	-1.75349	4.72777e-07	-2.53451
ANKRD12	0.0461834	1.40518	0.00272884	-1.65277	8.20427e-08	-2.32244
ANKRD13A	0.949445	1.01958	0.367354	-1.24386	0.292081	-1.26822
ANKRD13B	0.00731088	-16.2491	0.415257	2.78769	0.000655611	45.2975
ANKRD13C	0.272064	1.29962	0.7874	1.07114	0.365639	-1.2133
ANKRD13D	0.305458	1.31472	0.948937	1.02101	0.294236	-1.28766
ANKRD16	0.636512	1.73085	0.940232	1.15179	0.665074	-1.50274
ANKRD17	0.676256	1.06295	0.0739856	-1.2917	0.0165094	-1.37302
ANKRD18A_1	1	1.38159	1	1.47978	1	1.07107
ANKRD18A_2	0.382322	-2.15648	0.813295	-1.209	0.505025	1.78369
ANKRD18B	0.0129423	-15.2008	0.933719	1.1994	0.00820274	18.2318
ANKRD18CP	0.204584	4.84012	0.107664	8.68417	0.640871	1.79421
ANKRD18DP	0.926651	-1.04578	0.280696	2.99505	0.184365	3.13215
ANKRD19P	0.330702	-2.43908	0.318837	2.94403	0.0291403	7.18073
ANKRD2	0.0345759	-8.36391	0.709619	1.82878	0.0101719	15.2957
ANKRD20A1	0.0828274	8.88964	1	1	0.0313683	-8.88964
ANKRD20A11P	0.254093	-2.36254	0.926307	-1.05126	0.26669	2.24735
ANKRD20A12P	0.368123	-3.11058	0.041441	-10.883	0.20041	-3.49872
ANKRD20A14P	0.796768	-1.26094	0.179216	-4.58982	0.24394	-3.63999
ANKRD20A17P	0.1595	-3.50537	0.172913	-3.50537	1	1
ANKRD20A19P	0.304661	-2.50261	0.498449	2.06463	0.0709596	5.16696
ANKRD20A2	0.744266	1.73265	1	1	0.57529	-1.73265
ANKRD20A3	0.0694061	-7.2377	0.00523803	-19.7618	0.227984	-2.7304
ANKRD20A4	0.96241	1.07622	0.440259	1.84029	0.418092	1.70996
ANKRD20A5P	0.345992	2.35299	0.298449	2.57005	0.901349	1.09225
ANKRD20A7P	0.686283	-1.5923	0.0536106	-6.59785	0.111174	-4.14361
ANKRD20A8P	0.0444203	16.2587	0.183136	5.21969	0.334953	-3.11487
ANKRD20A9P	0.364799	3.17263	0.491448	2.46691	0.919677	-1.28608
ANKRD22	0.195481	6.12501	0.172409	-3.59609	0.00649635	-22.0261
ANKRD23	0.833634	1.39988	0.35757	-2.61377	0.203529	-3.65897
ANKRD24	0.0956372	-3.10705	0.26723	2.30844	0.00377086	7.17245
ANKRD26	0.206339	-1.5761	0.509599	-1.26838	0.523115	1.24262
ANKRD26P1	0.171211	-3.71094	0.919865	1.16986	0.119894	4.34129
ANKRD26P2	0.543256	1.50016	0.918386	1.1395	0.650792	-1.31651
ANKRD26P3	1	1	0.0506256	11.0978	0.0137303	11.0978
ANKRD27	0.0402664	1.72301	0.376734	1.26686	0.197195	-1.36007
ANKRD28	0.0732554	1.79527	0.0014809	-2.73117	2.1017e-07	-4.90318
ANKRD29	0.534339	-1.64683	1	1.01778	0.517561	1.67611
ANKRD30A	0.829268	-1.45298	0.77971	1.73979	0.270228	2.52788
ANKRD30B	1	1	0.0253054	41.3188	0.00497565	41.3188
ANKRD30BL	0.107805	1.59153	0.00491166	-2.20102	2.86938e-06	-3.503
ANKRD30BP2	1	1	0.752009	1.75472	0.56018	1.75472
ANKRD31	0.915525	1.17873	0.972765	1.10432	0.950884	-1.06738
ANKRD32	0.155692	1.63345	0.53143	-1.22712	0.0255919	-2.00445
ANKRD33	0.0226655	-13.4577	0.392401	3.03861	0.0022641	40.8926
ANKRD33B	0.644353	-1.23321	0.617486	-1.26615	0.962981	-1.02671
ANKRD34A	0.0212185	-6.01609	0.672554	1.45186	0.00500265	8.73451
ANKRD34B	0.0823581	-5.11756	0.601222	1.79962	0.0198126	9.20968
ANKRD34C	0.00908288	-11.6899	0.635243	1.86737	0.00168152	21.8294
ANKRD35	0.0554373	-4.61011	0.373452	2.20953	0.0042973	10.1862
ANKRD36	0.939998	-1.02201	0.00602924	-2.98733	0.00440178	-2.923
ANKRD36B	0.76012	-1.1604	0.0148484	-3.63679	0.0228454	-3.13407
ANKRD36BP2	0.609014	1.13532	0.690783	-1.09853	0.320909	-1.24718
ANKRD36C	0.666853	1.1734	0.00735119	-2.56492	0.000944694	-3.00967
ANKRD37	0.135467	-3.49508	0.857027	-1.13643	0.164368	3.0755
ANKRD39	0.489258	-1.80311	0.305793	3.19594	0.0577477	5.76262
ANKRD40	0.796405	1.07088	0.919662	1.02977	0.866569	-1.03992
ANKRD42	0.343598	-1.63831	0.523964	-1.39551	0.75274	1.17398
ANKRD44	0.615224	-1.09856	0.0151634	-1.58988	0.0365838	-1.44724
ANKRD44-IT1	0.0583975	-5.00609	0.065562	-5.00609	1	1
ANKRD45	0.794487	-1.26772	0.0296123	-14.8117	0.0415958	-11.6837
ANKRD46	0.281392	-1.70896	0.719456	-1.19074	0.445097	1.4352
ANKRD49	0.262919	1.92454	0.911113	1.07956	0.266336	-1.78271
ANKRD50	0.465234	-1.39763	0.275569	-1.67032	0.687521	-1.19511
ANKRD52	0.783663	-1.10361	0.702507	1.17657	0.469385	1.29847
ANKRD53	0.829268	-1.50181	0.294392	2.92589	0.0491685	4.39412
ANKRD54	0.45194	-1.47728	0.910367	1.08341	0.347461	1.6005
ANKRD55	1	1.00456	0.700335	-1.23131	0.695441	-1.23692
ANKRD6	0.395486	-1.95789	0.478621	1.93314	0.0901516	3.78487
ANKRD60	0.237475	-2.89065	0.300815	3.1266	0.0267243	9.03788
ANKRD61	1	1	0.499261	2.06493	0.326804	2.06493
ANKRD62	0.447406	-1.8413	0.0070845	49.6139	0.000110947	91.3542
ANKRD65	0.627364	1.98283	0.615172	2.01635	0.980476	1.01691
ANKRD66	0.00676865	-15.4045	0.389945	3.1147	0.000555525	47.9805
ANKRD7	0.770083	1.61629	1	1.38076	1	-1.17058
ANKRD9	0.358291	1.4313	0.632436	-1.19539	0.126486	-1.71096
ANKS1A	0.141601	-1.51648	0.53168	1.20516	0.023459	1.82761
ANKS1B	0.0108737	-15.6328	0.503002	2.23451	0.00144765	34.9318
[truncated: 24,846 more rows]

## Sheet: Figure5
Globin Gene Feature ID	Pre1 - Normalized means	Pre2 - Normalized means	Pre3 - Normalized means	Flight1 - Normalized means	Flight2 - Normalized means	Flight3 - Normalized means	Flight4 - Normalized means	Post1 - Normalized means	Post2 - Normalized means	Post3 - Normalized means	Post4 - Normalized means
HBA1	5521.83	6488.1	4796.57	4278.83	3069.48	3583.9	5468.53	8633.38	9217.67	8912.25	11171.8
HBA2	5802.58	5598.4	5448.88	4611.57	3600.23	3745.03	6227.02	7744.85	7851.97	7449.7	9952.66
HBB	19037.9	17009.8	19392.5	15183	11575.6	13758.5	20102.5	28207.7	30077.5	24603.2	32611.1
HBBP1	0	0.22	0	0	1.48333	0	0	1.26667	0	0	0
HBD	103.6	115.86	85.5333	31.5333	40.2	68.45	76.9	112.817	92.9167	96.3833	248.32
HBE1	0	0	0	0.666667	2.66667	0	2.23333	0.7	0	2.65	0
HBG1	55.2333	59.48	57.5	33.1333	33.2167	40.9833	85.2	32.35	39.4667	48.9667	91.4
HBG2	40.05	30	35.8833	63.25	39.7667	23.0167	73.3333	44.7167	36.3333	18.3167	18.56
HBM	2.21667	28.8	27.65	15.3833	8.51667	19.1	26.2667	18.8833	12.9167	64.5	53.04
HBQ1	24.4833	7.62	7.88333	18.7	24.0167	24.4833	5.36667	28.2	6.35	20.6167	5.56
HBZ	0	0	0	0	0	0.216667	0	1.26667	0	0	0
HBZP1	0	0	0	0	0	2.05	0	0	0	1.1	0
LUC7L	58	59.16	92	74.15	49.0833	71.45	59.1667	30.3333	34.5	76.9167	53.64
TAF Feature ID	Pre1 - Normalized means	Pre2 - Normalized means	Pre3 - Normalized means	Flight1 - Normalized means	Flight2 - Normalized means	Flight3 - Normalized means	Flight4 - Normalized means	Post1 - Normalized means	Post2 - Normalized means	Post3 - Normalized means	Post4 - Normalized means
ALAS2	255.6	150.92	230.417	92.6667	99.3167	119.983	181.067	417.75	451.15	471.683	514.08
ARID1A	285.95	324.22	367.467	422.85	342.683	299.417	339.217	361.933	406.733	430.317	594.26
ARID1B	293.483	322.64	218.4	246.683	118.817	210.967	185.167	218.733	256.267	226.867	355.9
ATF4	508.2	403.76	490.267	464.783	638.317	501.95	555.217	415.783	487.933	350.017	314.52
BCL11A	68.2167	82.76	90.75	119.333	38.4	86.35	62.8667	68.4	124.783	121.3	76.02
CD44	501.2	755.14	488.95	658.4	424.717	562.733	509.567	633.333	709.8	490.3	595.42
CHD3	409.6	505.32	350.45	474	282.933	403.533	459.067	412.75	408.9	342.333	493.46
DPF2	60.6333	63.28	28.5167	41.2667	47.75	36.55	29.8167	73.2	128.683	20.55	22.24
DR1	239.25	191.1	237.683	200.75	200.867	174.75	219.633	157.65	206.15	216	258.42
E2F2	30.9833	23.62	66.9167	8.8	24.2667	39.8	21.7	52.1833	43.05	34.1667	67.34
EPO	0.85	2.24	3.68333	0	0	0	0	3.25	6.7	1.1	0
FLVCR1	35.8	20.8	20.5	49.6833	30.1167	12.8667	11.2833	5.8	27.9167	38.2833	26.32
GATA1	16.9	19.64	24.8167	11.0333	37.8	15.35	20.5833	51.5833	38.3	3.95	0
GATA2	34.0333	49.26	94.4833	77.15	81.5333	85.3833	61.45	136.233	82.95	60.5	25.68
GATAD2B	150.867	140.7	136.683	88.8667	133.683	86.4333	112.883	108.133	87.35	114.817	227.94
HBS1L	128.717	83.42	104.267	138.033	87.0333	77.2833	104.433	134.283	130.717	80.8833	187.16
HDAC1	70.9833	130.88	135.367	106.75	85.7833	117.617	108.583	137.2	122.367	116.55	166.42
HDAC2	107.817	101.98	100.233	97.7333	77.0833	105.483	164.6	160.9	182.583	164.417	48.24
IL3	4.55	0	0	0	0	0	0	1.36667	0	5.81667	6.98
KLF1	1.18333	15.2	29.4167	8.9	7.76667	5.3	7.78333	21.8667	17.3333	33.3833	91.18
KLF3	279.617	246.22	348.917	264	236.7	279.367	244.783	365.35	353.767	294.683	372.4
LDB1	133.3	149.6	122.067	167.017	71	72.6	109.083	101.533	63.2667	109.933	107.94
LIN28B	0	0	0	1.88333	0	0	0.8	0	0	0.85	0
LMO2	116.033	71	62.95	51.85	86.2167	94.6667	83.35	139.767	86.8167	97.8	108.6
MAPK1	393.317	385.16	383.15	388.017	263.533	286.967	386.133	353.267	378.667	374.317	604.32
MBD2	411.883	585.8	393.25	450.367	306.517	349.083	230.367	545.7	356.033	453.067	473.52
MBD3	14.6167	21.96	32.2333	29.8333	14.7833	33	17.5667	55.7167	62.9	56.9333	59.3
MBD4	143.817	156.62	68.1833	132.35	108.383	87.2333	145.85	117.1	78.5333	161.4	125.96
MECP2	157.95	152.56	186.283	127.25	86.4167	160.5	136.517	108.667	102.4	196.933	131.58
MTA2	142.85	211.9	112.7	190.083	93.3333	107.8	164.667	128.483	126.683	93.6	146.26
MYB	30.6	18.8	16.9667	20.6833	12.7333	31.4667	11.2167	23.0167	21.1	11.2333	29.1
NANOG	4.31667	0	0.866667	10.9167	0	2.13333	0	2.53333	0	7.58333	2.92
NFE2	41.1667	52.68	48.9833	64.9333	87.6667	65.75	51.9333	43.0667	32.8167	18.0167	38.4
RUNX1	156.567	168.96	229.133	164.433	178.267	141.733	157.65	191.133	137.5	166.333	106.9
SAP18	138.45	198.38	180.117	198.967	174.183	136.683	194.083	184.317	293.9	234.933	233.16
SAP30	24.0667	22.74	29.6	18.5	27.6667	10.2167	7.5	36.7667	23.1	54.0167	1.96
SMARCA2	584.917	553.5	440.583	609.883	480.733	484.717	493.367	408.617	559.9	365.383	371.94
SMARCA4	231.417	220.18	227.433	206.95	149.533	195.2	209.633	197.217	260.783	199.567	323.56
SMARCB1	110.867	92.7	78	92.9333	67.55	78.0833	70.5833	110.617	75.8	82.3667	176.14
SMARCE1	173.983	187.06	105.167	126.133	90.55	149.483	147.467	145.133	142.483	153.083	164.48
SOX6	49.7833	25.44	57.0167	25.2333	20.6	27.5	31.2667	56.8333	44.1667	46.6	113.58
SP1	243.717	314.84	347.217	251.317	261.3	277.25	288.5	226.267	278.433	336.617	404.76
TAL1	181.95	123.52	191.55	155.133	252.617	272.5	181.933	133.45	163.417	163.833	122.96
YY1	208.15	233.74	218.667	236.4	179.267	190.167	115.7	260.067	164.65	176.2	313.16

## Sheet: Figure6
	Preflight	R+1	R+45	R+82
HBA1	0.218179	0.963303	0.0235294	0.0873108
HBA2	0.404353	1.81651	0.0470588	0.17695
LUC7L	0.208816	0.330275	0.458824	0.235157
HBB	3.22224	5.90826	0.0941176	0.731083
HBG2	0.00892978	0.0642202	0.0117647	0.00232829
FLVCR1	0.0262298	0.0366972	0.0117647	0.0360885
CD44	1.29819	1.43119	2.15294	1.23865
E2F2	0.00645221	0.0458716	0.0117647	0.0151339
ICAM1	0.045983	0.0275229	0.105882	0.0768335
ACVR1B	0.0494959	0.137615	0.0117647	0.0942957
ARID1A	0.298706	0.669725	0.4	0.40163
ARID1B	1.87048	2.10092	1.34118	2.03027
ATF4	0.0989292	0.119266	0.105882	0.136205
BCL11A	0.0901903	0.0550459	0.0117647	0.0896391
CHD3	0.100391	0.266055	0.0470588	0.188591
CHD4	0.18459	0.183486	0.435294	0.23865
DPF2	0.0566658	0.0642202	0.0235294	0.0663562
DR1	0.103815	0.137615	0.129412	0.096624
EIF2A	0.0794129	0.12844	0.129412	0.080326
EIF2AK1	0.106678	0.357798	0.0705882	0.110594
GATA2	0.535683	0.853211	0.352941	0.610012
GATAD2B	0.494587	0.605505	0.352941	0.499418
HBS1L	0.16202	0.33945	0.376471	0.197905
HDAC1	0.0795945	0.0825688	0.0823529	0.0686845
HDAC2	0.100789	0.137615	0.105882	0.116414
KLF3	0.446585	0.706422	0.541176	0.597206
LDB1	0.0300974	0.0275229	0.0705882	0.0465658
LMO2	0.0706076	0.174312	0.0235294	0.0547148
MAPK1	0.406617	0.541284	0.6	0.523865
MAPK14	1.8447	2.65138	2.24706	3.12573
MBD2	0.107993	0.238532	0.129412	0.119907
MBD3	0.0342235	0.00917431	0.0235294	0.0419092
MBD4	0.0804008	0.0825688	0.105882	0.0989523
MTA2	0.03112	0.0275229	0.0352941	0.0256112
MYB	0.0267228	0.155963	0.0235294	0.0477299
NFE2	0.0710486	0.12844	0.0352941	0.0733411
NFE2L2	0.486853	0.724771	0.847059	0.816065
NFYB	0.0201641	0.0550459	0.0352941	0.0186263
NR2C1	0.10894	0.183486	0.0823529	0.103609
NR2C2	0.199952	0.513761	0.223529	0.329453
POLD3	0.0337282	0.0183486	0.0588235	0.0465658
POU2F1	0.319182	0.513761	0.729412	0.413271
RBBP4	0.129722	0.201835	0.0941176	0.186263
RBBP7	0.095535	0.0733945	0.141176	0.160652
RUNX1	4.53044	6.73394	5.6	8.4901
SAP18	0.109294	0.174312	0.129412	0.0826542
SIN3A	0.154963	0.192661	0.282353	0.161816
SMARCA2	0.454731	1.04587	0.705882	0.696158
SMARCA4	0.118863	0.247706	0.0705882	0.152503
SMARCB1	0.057488	0.0458716	0.117647	0.0954598
SMARCE1	0.12842	0.247706	0.0470588	0.144354
SP1	0.0609855	0.110092	0.117647	0.116414
TAL1	0.0401462	0.100917	0.0117647	0.0454016
TCF3	0.0454313	0.0366972	0.0235294	0.0465658
TFCP2	0.160587	0.229358	0.105882	0.165308
YY1	0.149098	0.256881	0.211765	0.214203
ZBTB7A	0.298521	0.266055	0.647059	0.499418
ZFPM1	0.00953895	0.0458716	0.0352941	0.0337602

## Sheet: Figure7
gene_id	gene_symbol	type_of_gene	crewID	Timepoint	z_counts
ENSG00000007968	E2F2	Trans-acting factors	C001	L-3	-0.794858
ENSG00000007968	E2F2	Trans-acting factors	C001	L-44	-1.2436
ENSG00000007968	E2F2	Trans-acting factors	C001	L-92	-0.868662
ENSG00000007968	E2F2	Trans-acting factors	C001	R+1	-0.77756
ENSG00000007968	E2F2	Trans-acting factors	C001	R+194	1.50407
ENSG00000007968	E2F2	Trans-acting factors	C001	R+45	1.15097
ENSG00000007968	E2F2	Trans-acting factors	C001	R+82	0.534871
ENSG00000007968	E2F2	Trans-acting factors	C002	L-3	-0.194242
ENSG00000007968	E2F2	Trans-acting factors	C002	L-44	-0.0237072
ENSG00000007968	E2F2	Trans-acting factors	C002	L-92	-0.19632
ENSG00000007968	E2F2	Trans-acting factors	C002	R+1	-0.524275
ENSG00000007968	E2F2	Trans-acting factors	C002	R+194	1.75312
ENSG00000007968	E2F2	Trans-acting factors	C002	R+45	0.407435
ENSG00000007968	E2F2	Trans-acting factors	C002	R+82	2.07731
ENSG00000007968	E2F2	Trans-acting factors	C003	L-3	-0.437988
ENSG00000007968	E2F2	Trans-acting factors	C003	L-44	-1.38508
ENSG00000007968	E2F2	Trans-acting factors	C003	L-92	-1.0122
ENSG00000007968	E2F2	Trans-acting factors	C003	R+1	-0.88885
ENSG00000007968	E2F2	Trans-acting factors	C003	R+194	0.964677
ENSG00000007968	E2F2	Trans-acting factors	C003	R+45	-0.845442
ENSG00000007968	E2F2	Trans-acting factors	C003	R+82	-0.604205
ENSG00000007968	E2F2	Trans-acting factors	C004	L-44	-0.0980777
ENSG00000007968	E2F2	Trans-acting factors	C004	R+1	0.331665
ENSG00000007968	E2F2	Trans-acting factors	C004	R+194	1.57102
ENSG00000007968	E2F2	Trans-acting factors	C004	R+45	-0.400065
ENSG00000117713	ARID1A	Trans-acting factors	C001	L-3	-0.452301
ENSG00000117713	ARID1A	Trans-acting factors	C001	L-44	-1.83353
ENSG00000117713	ARID1A	Trans-acting factors	C001	L-92	-1.11365
ENSG00000117713	ARID1A	Trans-acting factors	C001	R+1	0.0666996
ENSG00000117713	ARID1A	Trans-acting factors	C001	R+194	1.11551
ENSG00000117713	ARID1A	Trans-acting factors	C001	R+45	0.910005
ENSG00000117713	ARID1A	Trans-acting factors	C001	R+82	1.07033
ENSG00000117713	ARID1A	Trans-acting factors	C002	L-3	-0.512322
ENSG00000117713	ARID1A	Trans-acting factors	C002	L-44	-0.51693
ENSG00000117713	ARID1A	Trans-acting factors	C002	L-92	-1.1332
ENSG00000117713	ARID1A	Trans-acting factors	C002	R+1	-0.146288
ENSG00000117713	ARID1A	Trans-acting factors	C002	R+194	0.966936
ENSG00000117713	ARID1A	Trans-acting factors	C002	R+45	0.152445
ENSG00000117713	ARID1A	Trans-acting factors	C002	R+82	0.911641
ENSG00000117713	ARID1A	Trans-acting factors	C003	L-3	-0.674798
ENSG00000117713	ARID1A	Trans-acting factors	C003	L-44	-1.73961
ENSG00000117713	ARID1A	Trans-acting factors	C003	L-92	-1.13537
ENSG00000117713	ARID1A	Trans-acting factors	C003	R+1	-0.688485
ENSG00000117713	ARID1A	Trans-acting factors	C003	R+194	1.18361
ENSG00000117713	ARID1A	Trans-acting factors	C003	R+45	1.25342
ENSG00000117713	ARID1A	Trans-acting factors	C003	R+82	1.12798
ENSG00000117713	ARID1A	Trans-acting factors	C004	L-44	-0.923994
ENSG00000117713	ARID1A	Trans-acting factors	C004	R+1	0.122837
ENSG00000117713	ARID1A	Trans-acting factors	C004	R+194	1.06636
ENSG00000117713	ARID1A	Trans-acting factors	C004	R+45	0.922697
ENSG00000116478	HDAC1	Trans-acting factors	C001	L-3	0.545452
ENSG00000116478	HDAC1	Trans-acting factors	C001	L-44	-1.73137
ENSG00000116478	HDAC1	Trans-acting factors	C001	L-92	-1.16671
ENSG00000116478	HDAC1	Trans-acting factors	C001	R+1	0.255292
ENSG00000116478	HDAC1	Trans-acting factors	C001	R+194	0.715177
ENSG00000116478	HDAC1	Trans-acting factors	C001	R+45	0.428281
ENSG00000116478	HDAC1	Trans-acting factors	C001	R+82	1.12612
ENSG00000116478	HDAC1	Trans-acting factors	C002	L-3	0.643104
ENSG00000116478	HDAC1	Trans-acting factors	C002	L-44	-0.749761
ENSG00000116478	HDAC1	Trans-acting factors	C002	L-92	-0.837675
ENSG00000116478	HDAC1	Trans-acting factors	C002	R+1	-0.882464
ENSG00000116478	HDAC1	Trans-acting factors	C002	R+194	0.611797
ENSG00000116478	HDAC1	Trans-acting factors	C002	R+45	1.54653
ENSG00000116478	HDAC1	Trans-acting factors	C002	R+82	1.71854
ENSG00000116478	HDAC1	Trans-acting factors	C003	L-3	0.407324
ENSG00000116478	HDAC1	Trans-acting factors	C003	L-44	-1.77104
ENSG00000116478	HDAC1	Trans-acting factors	C003	L-92	-1.27419
ENSG00000116478	HDAC1	Trans-acting factors	C003	R+1	-0.415278
ENSG00000116478	HDAC1	Trans-acting factors	C003	R+194	0.225461
ENSG00000116478	HDAC1	Trans-acting factors	C003	R+45	0.0869698
ENSG00000116478	HDAC1	Trans-acting factors	C003	R+82	0.699284
ENSG00000116478	HDAC1	Trans-acting factors	C004	L-44	-1.13356
ENSG00000116478	HDAC1	Trans-acting factors	C004	R+1	0.716257
ENSG00000116478	HDAC1	Trans-acting factors	C004	R+194	1.03147
ENSG00000116478	HDAC1	Trans-acting factors	C004	R+45	-0.795018
ENSG00000162521	RbAp48	Trans-acting factors	C001	L-3	0.663452
ENSG00000162521	RbAp48	Trans-acting factors	C001	L-44	-1.78446
ENSG00000162521	RbAp48	Trans-acting factors	C001	L-92	-1.22366
ENSG00000162521	RbAp48	Trans-acting factors	C001	R+1	1.02593
ENSG00000162521	RbAp48	Trans-acting factors	C001	R+194	1.09817
ENSG00000162521	RbAp48	Trans-acting factors	C001	R+45	0.891962
ENSG00000162521	RbAp48	Trans-acting factors	C001	R+82	0.565436
ENSG00000162521	RbAp48	Trans-acting factors	C002	L-3	0.218224
ENSG00000162521	RbAp48	Trans-acting factors	C002	L-44	-1.05221
ENSG00000162521	RbAp48	Trans-acting factors	C002	L-92	-1.15766
ENSG00000162521	RbAp48	Trans-acting factors	C002	R+1	-0.52784
ENSG00000162521	RbAp48	Trans-acting factors	C002	R+194	0.201078
ENSG00000162521	RbAp48	Trans-acting factors	C002	R+45	0.770896
ENSG00000162521	RbAp48	Trans-acting factors	C002	R+82	0.314626
ENSG00000162521	RbAp48	Trans-acting factors	C003	L-3	0.571598
ENSG00000162521	RbAp48	Trans-acting factors	C003	L-44	-1.49957
ENSG00000162521	RbAp48	Trans-acting factors	C003	L-92	-1.36191
ENSG00000162521	RbAp48	Trans-acting factors	C003	R+1	-0.637887
ENSG00000162521	RbAp48	Trans-acting factors	C003	R+194	1.0846
ENSG00000162521	RbAp48	Trans-acting factors	C003	R+45	-0.333097
ENSG00000162521	RbAp48	Trans-acting factors	C003	R+82	1.2037
ENSG00000162521	RbAp48	Trans-acting factors	C004	L-44	-0.937041
ENSG00000162521	RbAp48	Trans-acting factors	C004	R+1	0.280648
ENSG00000162521	RbAp48	Trans-acting factors	C004	R+194	1.84852
ENSG00000162521	RbAp48	Trans-acting factors	C004	R+45	-0.223511
ENSG00000162367	TAL1	Trans-acting factors	C001	L-3	-1.13545
ENSG00000162367	TAL1	Trans-acting factors	C001	L-44	0.206438
ENSG00000162367	TAL1	Trans-acting factors	C001	L-92	-0.32042
ENSG00000162367	TAL1	Trans-acting factors	C001	R+1	-1.1168
ENSG00000162367	TAL1	Trans-acting factors	C001	R+194	0.00818275
ENSG00000162367	TAL1	Trans-acting factors	C001	R+45	0.250387
ENSG00000162367	TAL1	Trans-acting factors	C001	R+82	-0.376846
ENSG00000162367	TAL1	Trans-acting factors	C002	L-3	-1.29401
ENSG00000162367	TAL1	Trans-acting factors	C002	L-44	2.04291
ENSG00000162367	TAL1	Trans-acting factors	C002	L-92	1.71158
ENSG00000162367	TAL1	Trans-acting factors	C002	R+1	0.71313
ENSG00000162367	TAL1	Trans-acting factors	C002	R+194	0.151563
ENSG00000162367	TAL1	Trans-acting factors	C002	R+45	-1.15221
ENSG00000162367	TAL1	Trans-acting factors	C002	R+82	0.735734
ENSG00000162367	TAL1	Trans-acting factors	C003	L-3	-1.42361
ENSG00000162367	TAL1	Trans-acting factors	C003	L-44	1.11685
ENSG00000162367	TAL1	Trans-acting factors	C003	L-92	0.137433
ENSG00000162367	TAL1	Trans-acting factors	C003	R+1	-1.42758
ENSG00000162367	TAL1	Trans-acting factors	C003	R+194	1.13476
ENSG00000162367	TAL1	Trans-acting factors	C003	R+45	0.837261
ENSG00000162367	TAL1	Trans-acting factors	C003	R+82	-0.596349
ENSG00000162367	TAL1	Trans-acting factors	C004	L-44	1.08206
ENSG00000162367	TAL1	Trans-acting factors	C004	R+1	-0.987803
ENSG00000162367	TAL1	Trans-acting factors	C004	R+194	-0.335116
ENSG00000162367	TAL1	Trans-acting factors	C004	R+45	0.037888
ENSG00000117505	DR-1	Trans-acting factors	C001	L-3	1.12666
ENSG00000117505	DR-1	Trans-acting factors	C001	L-44	-2.01196
ENSG00000117505	DR-1	Trans-acting factors	C001	L-92	-0.924824
ENSG00000117505	DR-1	Trans-acting factors	C001	R+1	0.216755
ENSG00000117505	DR-1	Trans-acting factors	C001	R+194	-0.350005
ENSG00000117505	DR-1	Trans-acting factors	C001	R+45	-0.544316
ENSG00000117505	DR-1	Trans-acting factors	C001	R+82	-0.0296698
ENSG00000117505	DR-1	Trans-acting factors	C002	L-3	1.15796
ENSG00000117505	DR-1	Trans-acting factors	C002	L-44	-0.891211
ENSG00000117505	DR-1	Trans-acting factors	C002	L-92	-0.661607
ENSG00000117505	DR-1	Trans-acting factors	C002	R+1	-0.273659
ENSG00000117505	DR-1	Trans-acting factors	C002	R+194	0.112826
ENSG00000117505	DR-1	Trans-acting factors	C002	R+45	0.449651
ENSG00000117505	DR-1	Trans-acting factors	C002	R+82	0.839562
ENSG00000117505	DR-1	Trans-acting factors	C003	L-3	0.766908
ENSG00000117505	DR-1	Trans-acting factors	C003	L-44	-1.33582
ENSG00000117505	DR-1	Trans-acting factors	C003	L-92	-0.687505
ENSG00000117505	DR-1	Trans-acting factors	C003	R+1	-0.532656
ENSG00000117505	DR-1	Trans-acting factors	C003	R+194	1.66908
ENSG00000117505	DR-1	Trans-acting factors	C003	R+45	1.26004
ENSG00000117505	DR-1	Trans-acting factors	C003	R+82	1.44498
ENSG00000117505	DR-1	Trans-acting factors	C004	L-44	-1.10214
ENSG00000117505	DR-1	Trans-acting factors	C004	R+1	0.134561
ENSG00000117505	DR-1	Trans-acting factors	C004	R+194	1.29894
ENSG00000117505	DR-1	Trans-acting factors	C004	R+45	-1.13256
ENSG00000143614	GATAD2B	Trans-acting factors	C001	L-3	0.270608
ENSG00000143614	GATAD2B	Trans-acting factors	C001	L-44	-1.87647
ENSG00000143614	GATAD2B	Trans-acting factors	C001	L-92	-1.32669
ENSG00000143614	GATAD2B	Trans-acting factors	C001	R+1	0.192691
ENSG00000143614	GATAD2B	Trans-acting factors	C001	R+194	0.406176
ENSG00000143614	GATAD2B	Trans-acting factors	C001	R+45	0.819762
ENSG00000143614	GATAD2B	Trans-acting factors	C001	R+82	1.33526
ENSG00000143614	GATAD2B	Trans-acting factors	C002	L-3	0.751047
ENSG00000143614	GATAD2B	Trans-acting factors	C002	L-44	-0.559239
ENSG00000143614	GATAD2B	Trans-acting factors	C002	L-92	-0.955918
ENSG00000143614	GATAD2B	Trans-acting factors	C002	R+1	-0.594843
ENSG00000143614	GATAD2B	Trans-acting factors	C002	R+194	0.946708
ENSG00000143614	GATAD2B	Trans-acting factors	C002	R+45	1.6489
ENSG00000143614	GATAD2B	Trans-acting factors	C002	R+82	0.85084
ENSG00000143614	GATAD2B	Trans-acting factors	C003	L-3	-0.00121995
ENSG00000143614	GATAD2B	Trans-acting factors	C003	L-44	-1.53307
ENSG00000143614	GATAD2B	Trans-acting factors	C003	L-92	-1.12236
ENSG00000143614	GATAD2B	Trans-acting factors	C003	R+1	-0.536141
ENSG00000143614	GATAD2B	Trans-acting factors	C003	R+194	1.05411
ENSG00000143614	GATAD2B	Trans-acting factors	C003	R+45	0.468984
ENSG00000143614	GATAD2B	Trans-acting factors	C003	R+82	1.06507
ENSG00000143614	GATAD2B	Trans-acting factors	C004	L-44	-1.14462
ENSG00000143614	GATAD2B	Trans-acting factors	C004	R+1	-0.506266
ENSG00000143614	GATAD2B	Trans-acting factors	C004	R+194	1.04384
ENSG00000143614	GATAD2B	Trans-acting factors	C004	R+45	-0.697149
ENSG00000160691	p66	Trans-acting factors	C001	L-3	-0.0509013
ENSG00000160691	p66	Trans-acting factors	C001	L-44	-1.36898
ENSG00000160691	p66	Trans-acting factors	C001	L-92	-1.22748
ENSG00000160691	p66	Trans-acting factors	C001	R+1	0.696373
ENSG00000160691	p66	Trans-acting factors	C001	R+194	1.81895
ENSG00000160691	p66	Trans-acting factors	C001	R+45	-0.215382
ENSG00000160691	p66	Trans-acting factors	C001	R+82	1.43674
ENSG00000160691	p66	Trans-acting factors	C002	L-3	-0.183134
ENSG00000160691	p66	Trans-acting factors	C002	L-44	-1.13662
ENSG00000160691	p66	Trans-acting factors	C002	L-92	-1.00416
ENSG00000160691	p66	Trans-acting factors	C002	R+1	-0.516591
ENSG00000160691	p66	Trans-acting factors	C002	R+194	0.552656
ENSG00000160691	p66	Trans-acting factors	C002	R+45	0.443265
ENSG00000160691	p66	Trans-acting factors	C002	R+82	0.982132
ENSG00000160691	p66	Trans-acting factors	C003	L-3	-0.38776
ENSG00000160691	p66	Trans-acting factors	C003	L-44	-1.39814
ENSG00000160691	p66	Trans-acting factors	C003	L-92	-1.27995
ENSG00000160691	p66	Trans-acting factors	C003	R+1	0.0549987
ENSG00000160691	p66	Trans-acting factors	C003	R+194	1.91447
ENSG00000160691	p66	Trans-acting factors	C003	R+45	0.161229
ENSG00000160691	p66	Trans-acting factors	C003	R+82	0.702468
ENSG00000160691	p66	Trans-acting factors	C004	L-44	-0.909258
ENSG00000160691	p66	Trans-acting factors	C004	R+1	-0.571113
ENSG00000160691	p66	Trans-acting factors	C004	R+194	1.22107
ENSG00000160691	p66	Trans-acting factors	C004	R+45	0.265118
ENSG00000143190	OCT1	Trans-acting factors	C001	L-3	0.603975
ENSG00000143190	OCT1	Trans-acting factors	C001	L-44	-1.58856
ENSG00000143190	OCT1	Trans-acting factors	C001	L-92	-1.32962
ENSG00000143190	OCT1	Trans-acting factors	C001	R+1	0.109538
ENSG00000143190	OCT1	Trans-acting factors	C001	R+194	0.679243
ENSG00000143190	OCT1	Trans-acting factors	C001	R+45	0.784977
ENSG00000143190	OCT1	Trans-acting factors	C001	R+82	0.456244
ENSG00000143190	OCT1	Trans-acting factors	C002	L-3	0.89649
ENSG00000143190	OCT1	Trans-acting factors	C002	L-44	-0.887259
ENSG00000143190	OCT1	Trans-acting factors	C002	L-92	-0.634397
ENSG00000143190	OCT1	Trans-acting factors	C002	R+1	-1.34228
ENSG00000143190	OCT1	Trans-acting factors	C002	R+194	0.375338
ENSG00000143190	OCT1	Trans-acting factors	C002	R+45	1.419
ENSG00000143190	OCT1	Trans-acting factors	C002	R+82	1.23022
ENSG00000143190	OCT1	Trans-acting factors	C003	L-3	0.275938
ENSG00000143190	OCT1	Trans-acting factors	C003	L-44	-1.47259
ENSG00000143190	OCT1	Trans-acting factors	C003	L-92	-0.966778
ENSG00000143190	OCT1	Trans-acting factors	C003	R+1	-0.0788395
ENSG00000143190	OCT1	Trans-acting factors	C003	R+194	1.91141
ENSG00000143190	OCT1	Trans-acting factors	C003	R+45	0.184604
ENSG00000143190	OCT1	Trans-acting factors	C003	R+82	1.1219
ENSG00000143190	OCT1	Trans-acting factors	C004	L-44	-1.06098
ENSG00000143190	OCT1	Trans-acting factors	C004	R+1	-0.144695
ENSG00000143190	OCT1	Trans-acting factors	C004	R+194	0.489266
ENSG00000143190	OCT1	Trans-acting factors	C004	R+45	-1.03215
ENSG00000162769	FLVCR1	Trans-acting factors	C001	L-3	1.39759
ENSG00000162769	FLVCR1	Trans-acting factors	C001	L-44	-0.860147
ENSG00000162769	FLVCR1	Trans-acting factors	C001	L-92	-0.293662
ENSG00000162769	FLVCR1	Trans-acting factors	C001	R+1	0.497494
ENSG00000162769	FLVCR1	Trans-acting factors	C001	R+194	-0.535854
ENSG00000162769	FLVCR1	Trans-acting factors	C001	R+45	-0.20363
ENSG00000162769	FLVCR1	Trans-acting factors	C001	R+82	-0.123499
ENSG00000162769	FLVCR1	Trans-acting factors	C002	L-3	-0.498146
ENSG00000162769	FLVCR1	Trans-acting factors	C002	L-44	-0.330374
ENSG00000162769	FLVCR1	Trans-acting factors	C002	L-92	-0.268183
ENSG00000162769	FLVCR1	Trans-acting factors	C002	R+1	-0.317715
ENSG00000162769	FLVCR1	Trans-acting factors	C002	R+194	0.386979
ENSG00000162769	FLVCR1	Trans-acting factors	C002	R+45	0.0130555
ENSG00000162769	FLVCR1	Trans-acting factors	C002	R+82	-0.3782
ENSG00000162769	FLVCR1	Trans-acting factors	C003	L-3	-0.0930456
ENSG00000162769	FLVCR1	Trans-acting factors	C003	L-44	-0.592159
ENSG00000162769	FLVCR1	Trans-acting factors	C003	L-92	-0.536053
ENSG00000162769	FLVCR1	Trans-acting factors	C003	R+1	0.413808
ENSG00000162769	FLVCR1	Trans-acting factors	C003	R+194	-0.900377
ENSG00000162769	FLVCR1	Trans-acting factors	C003	R+45	3.64518
ENSG00000162769	FLVCR1	Trans-acting factors	C003	R+82	-0.614158
ENSG00000162769	FLVCR1	Trans-acting factors	C004	L-44	-0.476513
ENSG00000162769	FLVCR1	Trans-acting factors	C004	R+1	-0.907062
ENSG00000162769	FLVCR1	Trans-acting factors	C004	R+194	-0.26705
ENSG00000162769	FLVCR1	Trans-acting factors	C004	R+45	1.84172
ENSG00000119866	BCL11A	Trans-acting factors	C001	L-3	-0.441124
ENSG00000119866	BCL11A	Trans-acting factors	C001	L-44	-1.56018
ENSG00000119866	BCL11A	Trans-acting factors	C001	L-92	-1.06379
ENSG00000119866	BCL11A	Trans-acting factors	C001	R+1	0.0766564
ENSG00000119866	BCL11A	Trans-acting factors	C001	R+194	-0.165547
ENSG00000119866	BCL11A	Trans-acting factors	C001	R+45	-0.306578
ENSG00000119866	BCL11A	Trans-acting factors	C001	R+82	-0.0255623
ENSG00000119866	BCL11A	Trans-acting factors	C002	L-3	0.107945
ENSG00000119866	BCL11A	Trans-acting factors	C002	L-44	-0.17423
ENSG00000119866	BCL11A	Trans-acting factors	C002	L-92	-0.424101
ENSG00000119866	BCL11A	Trans-acting factors	C002	R+1	-0.0185391
ENSG00000119866	BCL11A	Trans-acting factors	C002	R+194	0.487302
ENSG00000119866	BCL11A	Trans-acting factors	C002	R+45	3.13186
ENSG00000119866	BCL11A	Trans-acting factors	C002	R+82	0.677516
ENSG00000119866	BCL11A	Trans-acting factors	C003	L-3	-0.0252905
ENSG00000119866	BCL11A	Trans-acting factors	C003	L-44	-1.37646
ENSG00000119866	BCL11A	Trans-acting factors	C003	L-92	-1.25819
ENSG00000119866	BCL11A	Trans-acting factors	C003	R+1	0.154876
ENSG00000119866	BCL11A	Trans-acting factors	C003	R+194	1.43681
ENSG00000119866	BCL11A	Trans-acting factors	C003	R+45	-0.254014
ENSG00000119866	BCL11A	Trans-acting factors	C003	R+82	0.747508
ENSG00000119866	BCL11A	Trans-acting factors	C004	L-44	-0.727712
ENSG00000119866	BCL11A	Trans-acting factors	C004	R+1	0.246976
ENSG00000119866	BCL11A	Trans-acting factors	C004	R+194	1.4539
ENSG00000119866	BCL11A	Trans-acting factors	C004	R+45	-0.700036
ENSG00000177463	TR4	Trans-acting factors	C001	L-3	0.299985
ENSG00000177463	TR4	Trans-acting factors	C001	L-44	-1.99578
ENSG00000177463	TR4	Trans-acting factors	C001	L-92	-1.36613
ENSG00000177463	TR4	Trans-acting factors	C001	R+1	-0.541549
ENSG00000177463	TR4	Trans-acting factors	C001	R+194	0.5087
ENSG00000177463	TR4	Trans-acting factors	C001	R+45	0.990446
ENSG00000177463	TR4	Trans-acting factors	C001	R+82	0.394507
ENSG00000177463	TR4	Trans-acting factors	C002	L-3	0.439528
ENSG00000177463	TR4	Trans-acting factors	C002	L-44	-0.770861
ENSG00000177463	TR4	Trans-acting factors	C002	L-92	-0.749314
ENSG00000177463	TR4	Trans-acting factors	C002	R+1	-0.701955
ENSG00000177463	TR4	Trans-acting factors	C002	R+194	0.629779
ENSG00000177463	TR4	Trans-acting factors	C002	R+45	0.996058
ENSG00000177463	TR4	Trans-acting factors	C002	R+82	1.32358
ENSG00000177463	TR4	Trans-acting factors	C003	L-3	0.132307
ENSG00000177463	TR4	Trans-acting factors	C003	L-44	-1.31824
ENSG00000177463	TR4	Trans-acting factors	C003	L-92	-0.976603
ENSG00000177463	TR4	Trans-acting factors	C003	R+1	-0.929364
ENSG00000177463	TR4	Trans-acting factors	C003	R+194	0.906886
ENSG00000177463	TR4	Trans-acting factors	C003	R+45	0.639135
ENSG00000177463	TR4	Trans-acting factors	C003	R+82	1.7644
ENSG00000177463	TR4	Trans-acting factors	C004	L-44	-0.984423
ENSG00000177463	TR4	Trans-acting factors	C004	R+1	-0.188646
ENSG00000177463	TR4	Trans-acting factors	C004	R+194	1.5694
ENSG00000177463	TR4	Trans-acting factors	C004	R+45	-0.0718471
ENSG00000179348	GATA2	Trans-acting factors	C001	L-3	-0.247125
ENSG00000179348	GATA2	Trans-acting factors	C001	L-44	0.125562
ENSG00000179348	GATA2	Trans-acting factors	C001	L-92	-0.189801
ENSG00000179348	GATA2	Trans-acting factors	C001	R+1	-0.820588
ENSG00000179348	GATA2	Trans-acting factors	C001	R+194	1.11339
ENSG00000179348	GATA2	Trans-acting factors	C001	R+45	0.859445
ENSG00000179348	GATA2	Trans-acting factors	C001	R+82	-1.57905
ENSG00000179348	GATA2	Trans-acting factors	C002	L-3	-1.95257
ENSG00000179348	GATA2	Trans-acting factors	C002	L-44	-0.00435515
ENSG00000179348	GATA2	Trans-acting factors	C002	L-92	0.399845
ENSG00000179348	GATA2	Trans-acting factors	C002	R+1	0.0210694
ENSG00000179348	GATA2	Trans-acting factors	C002	R+194	-0.413273
ENSG00000179348	GATA2	Trans-acting factors	C002	R+45	2.1259
ENSG00000179348	GATA2	Trans-acting factors	C002	R+82	0.842467
ENSG00000179348	GATA2	Trans-acting factors	C003	L-3	-1.88789
ENSG00000179348	GATA2	Trans-acting factors	C003	L-44	0.505904
ENSG00000179348	GATA2	Trans-acting factors	C003	L-92	-0.535135
ENSG00000179348	GATA2	Trans-acting factors	C003	R+1	-1.05426
ENSG00000179348	GATA2	Trans-acting factors	C003	R+194	-0.024667
ENSG00000179348	GATA2	Trans-acting factors	C003	R+45	0.282276
ENSG00000179348	GATA2	Trans-acting factors	C003	R+82	0.602761
ENSG00000179348	GATA2	Trans-acting factors	C004	L-44	1.26468
ENSG00000179348	GATA2	Trans-acting factors	C004	R+1	-0.304593
ENSG00000179348	GATA2	Trans-acting factors	C004	R+194	1.33972
ENSG00000179348	GATA2	Trans-acting factors	C004	R+45	-0.469711
ENSG00000129071	MBD4	Trans-acting factors	C001	L-3	0.547169
ENSG00000129071	MBD4	Trans-acting factors	C001	L-44	-1.59498
ENSG00000129071	MBD4	Trans-acting factors	C001	L-92	-0.848988
ENSG00000129071	MBD4	Trans-acting factors	C001	R+1	-0.45034
ENSG00000129071	MBD4	Trans-acting factors	C001	R+194	0.0685936
ENSG00000129071	MBD4	Trans-acting factors	C001	R+45	0.436929
ENSG00000129071	MBD4	Trans-acting factors	C001	R+82	-0.0601771
ENSG00000129071	MBD4	Trans-acting factors	C002	L-3	0.81098
ENSG00000129071	MBD4	Trans-acting factors	C002	L-44	-0.775833
ENSG00000129071	MBD4	Trans-acting factors	C002	L-92	-0.286941
ENSG00000129071	MBD4	Trans-acting factors	C002	R+1	-0.73036
ENSG00000129071	MBD4	Trans-acting factors	C002	R+194	1.00398
ENSG00000129071	MBD4	Trans-acting factors	C002	R+45	2.11321
ENSG00000129071	MBD4	Trans-acting factors	C002	R+82	1.61576
ENSG00000129071	MBD4	Trans-acting factors	C003	L-3	0.35054
ENSG00000129071	MBD4	Trans-acting factors	C003	L-44	-1.54207
ENSG00000129071	MBD4	Trans-acting factors	C003	L-92	-1.27197
ENSG00000129071	MBD4	Trans-acting factors	C003	R+1	-0.972312
ENSG00000129071	MBD4	Trans-acting factors	C003	R+194	1.61034
ENSG00000129071	MBD4	Trans-acting factors	C003	R+45	0.137006
ENSG00000129071	MBD4	Trans-acting factors	C003	R+82	0.421411
ENSG00000129071	MBD4	Trans-acting factors	C004	L-44	-1.13001
ENSG00000129071	MBD4	Trans-acting factors	C004	R+1	-0.439832
ENSG00000129071	MBD4	Trans-acting factors	C004	R+194	0.85594
ENSG00000129071	MBD4	Trans-acting factors	C004	R+45	0.131952
ENSG00000144895	EIF2A	Trans-acting factors	C001	L-3	0.499494
ENSG00000144895	EIF2A	Trans-acting factors	C001	L-44	-1.82725
ENSG00000144895	EIF2A	Trans-acting factors	C001	L-92	-0.737473
ENSG00000144895	EIF2A	Trans-acting factors	C001	R+1	0.797648
ENSG00000144895	EIF2A	Trans-acting factors	C001	R+194	0.732241
ENSG00000144895	EIF2A	Trans-acting factors	C001	R+45	1.82496
ENSG00000144895	EIF2A	Trans-acting factors	C001	R+82	0.0688763
ENSG00000144895	EIF2A	Trans-acting factors	C002	L-3	-0.0357482
ENSG00000144895	EIF2A	Trans-acting factors	C002	L-44	-1.32301
ENSG00000144895	EIF2A	Trans-acting factors	C002	L-92	-0.79274
ENSG00000144895	EIF2A	Trans-acting factors	C002	R+1	-1.53139
ENSG00000144895	EIF2A	Trans-acting factors	C002	R+194	0.238994
ENSG00000144895	EIF2A	Trans-acting factors	C002	R+45	0.838344
ENSG00000144895	EIF2A	Trans-acting factors	C002	R+82	-0.681462
ENSG00000144895	EIF2A	Trans-acting factors	C003	L-3	0.812538
ENSG00000144895	EIF2A	Trans-acting factors	C003	L-44	-1.5058
ENSG00000144895	EIF2A	Trans-acting factors	C003	L-92	-0.768944
ENSG00000144895	EIF2A	Trans-acting factors	C003	R+1	-0.175499
ENSG00000144895	EIF2A	Trans-acting factors	C003	R+194	0.42589
ENSG00000144895	EIF2A	Trans-acting factors	C003	R+45	0.710875
ENSG00000144895	EIF2A	Trans-acting factors	C003	R+82	0.40685
ENSG00000144895	EIF2A	Trans-acting factors	C004	L-44	-1.07974
ENSG00000144895	EIF2A	Trans-acting factors	C004	R+1	0.417011
ENSG00000144895	EIF2A	Trans-acting factors	C004	R+194	1.16469
ENSG00000144895	EIF2A	Trans-acting factors	C004	R+45	1.52065
ENSG00000109787	KLF3	Trans-acting factors	C001	L-3	0.266422
ENSG00000109787	KLF3	Trans-acting factors	C001	L-44	-1.8667
ENSG00000109787	KLF3	Trans-acting factors	C001	L-92	-1.29706
ENSG00000109787	KLF3	Trans-acting factors	C001	R+1	-0.196518
ENSG00000109787	KLF3	Trans-acting factors	C001	R+194	0.664345
ENSG00000109787	KLF3	Trans-acting factors	C001	R+45	0.795582
ENSG00000109787	KLF3	Trans-acting factors	C001	R+82	0.763081
ENSG00000109787	KLF3	Trans-acting factors	C002	L-3	-0.352494
ENSG00000109787	KLF3	Trans-acting factors	C002	L-44	-0.693742
ENSG00000109787	KLF3	Trans-acting factors	C002	L-92	-0.462574
ENSG00000109787	KLF3	Trans-acting factors	C002	R+1	-0.273122
ENSG00000109787	KLF3	Trans-acting factors	C002	R+194	1.01738
ENSG00000109787	KLF3	Trans-acting factors	C002	R+45	0.91003
ENSG00000109787	KLF3	Trans-acting factors	C002	R+82	1.76298
ENSG00000109787	KLF3	Trans-acting factors	C003	L-3	-0.182659
ENSG00000109787	KLF3	Trans-acting factors	C003	L-44	-1.60319
ENSG00000109787	KLF3	Trans-acting factors	C003	L-92	-0.688602
ENSG00000109787	KLF3	Trans-acting factors	C003	R+1	-1.27681
ENSG00000109787	KLF3	Trans-acting factors	C003	R+194	1.50258
ENSG00000109787	KLF3	Trans-acting factors	C003	R+45	1.27828
ENSG00000109787	KLF3	Trans-acting factors	C003	R+82	0.726676
ENSG00000109787	KLF3	Trans-acting factors	C004	L-44	-1.09381
ENSG00000109787	KLF3	Trans-acting factors	C004	R+1	0.0512879
ENSG00000109787	KLF3	Trans-acting factors	C004	R+194	0.773802
ENSG00000109787	KLF3	Trans-acting factors	C004	R+45	-0.525165
ENSG00000164105	SAP30	Trans-acting factors	C001	L-3	-0.281718
ENSG00000164105	SAP30	Trans-acting factors	C001	L-44	-1.16545
ENSG00000164105	SAP30	Trans-acting factors	C001	L-92	-0.654842
ENSG00000164105	SAP30	Trans-acting factors	C001	R+1	2.35463
ENSG00000164105	SAP30	Trans-acting factors	C001	R+194	-0.230185
ENSG00000164105	SAP30	Trans-acting factors	C001	R+45	-0.669546
ENSG00000164105	SAP30	Trans-acting factors	C001	R+82	0.0702666
ENSG00000164105	SAP30	Trans-acting factors	C002	L-3	-0.920329
ENSG00000164105	SAP30	Trans-acting factors	C002	L-44	0.145986
ENSG00000164105	SAP30	Trans-acting factors	C002	L-92	-0.756846
ENSG00000164105	SAP30	Trans-acting factors	C002	R+1	-0.969414
ENSG00000164105	SAP30	Trans-acting factors	C002	R+194	-0.165491
ENSG00000164105	SAP30	Trans-acting factors	C002	R+45	0.419325
ENSG00000164105	SAP30	Trans-acting factors	C002	R+82	2.23476
ENSG00000164105	SAP30	Trans-acting factors	C003	L-3	-0.494345
ENSG00000164105	SAP30	Trans-acting factors	C003	L-44	-1.3156
ENSG00000164105	SAP30	Trans-acting factors	C003	L-92	-0.657203
ENSG00000164105	SAP30	Trans-acting factors	C003	R+1	0.240264
ENSG00000164105	SAP30	Trans-acting factors	C003	R+194	0.55721
ENSG00000164105	SAP30	Trans-acting factors	C003	R+45	2.10696
ENSG00000164105	SAP30	Trans-acting factors	C003	R+82	-0.675102
ENSG00000164105	SAP30	Trans-acting factors	C004	L-44	-0.0701784
ENSG00000164105	SAP30	Trans-acting factors	C004	R+1	-0.0857363
ENSG00000164105	SAP30	Trans-acting factors	C004	R+194	0.903248
ENSG00000164105	SAP30	Trans-acting factors	C004	R+45	0.0793305
ENSG00000164399	IL-3	Trans-acting factors	C001	L-3	-0.2
ENSG00000164399	IL-3	Trans-acting factors	C001	L-44	-0.2
ENSG00000164399	IL-3	Trans-acting factors	C001	L-92	-0.2
ENSG00000164399	IL-3	Trans-acting factors	C001	R+1	-0.2
ENSG00000164399	IL-3	Trans-acting factors	C001	R+194	-0.2
ENSG00000164399	IL-3	Trans-acting factors	C001	R+45	-0.2
ENSG00000164399	IL-3	Trans-acting factors	C001	R+82	-0.2
ENSG00000164399	IL-3	Trans-acting factors	C002	L-3	-0.2
ENSG00000164399	IL-3	Trans-acting factors	C002	L-44	-0.2
ENSG00000164399	IL-3	Trans-acting factors	C002	L-92	-0.2
ENSG00000164399	IL-3	Trans-acting factors	C002	R+1	-0.2
ENSG00000164399	IL-3	Trans-acting factors	C002	R+194	-0.2
ENSG00000164399	IL-3	Trans-acting factors	C002	R+45	-0.2
ENSG00000164399	IL-3	Trans-acting factors	C002	R+82	-0.2
ENSG00000164399	IL-3	Trans-acting factors	C003	L-3	-0.2
ENSG00000164399	IL-3	Trans-acting factors	C003	L-44	-0.2
ENSG00000164399	IL-3	Trans-acting factors	C003	L-92	-0.2
ENSG00000164399	IL-3	Trans-acting factors	C003	R+1	-0.2
ENSG00000164399	IL-3	Trans-acting factors	C003	R+194	-0.2
ENSG00000164399	IL-3	Trans-acting factors	C003	R+45	-0.2
ENSG00000164399	IL-3	Trans-acting factors	C003	R+82	4.8
ENSG00000164399	IL-3	Trans-acting factors	C004	L-44	-0.2
ENSG00000164399	IL-3	Trans-acting factors	C004	R+1	-0.2
ENSG00000164399	IL-3	Trans-acting factors	C004	R+194	-0.2
ENSG00000164399	IL-3	Trans-acting factors	C004	R+45	-0.2
ENSG00000204531	4-Oct	Trans-acting factors	C001	L-3	-0.2
ENSG00000204531	4-Oct	Trans-acting factors	C001	L-44	-0.2
ENSG00000204531	4-Oct	Trans-acting factors	C001	L-92	-0.2
ENSG00000204531	4-Oct	Trans-acting factors	C001	R+1	-0.2
ENSG00000204531	4-Oct	Trans-acting factors	C001	R+194	-0.2
ENSG00000204531	4-Oct	Trans-acting factors	C001	R+45	-0.2
ENSG00000204531	4-Oct	Trans-acting factors	C001	R+82	-0.2
ENSG00000204531	4-Oct	Trans-acting factors	C002	L-3	-0.2
ENSG00000204531	4-Oct	Trans-acting factors	C002	L-44	-0.2
ENSG00000204531	4-Oct	Trans-acting factors	C002	L-92	-0.2
ENSG00000204531	4-Oct	Trans-acting factors	C002	R+1	-0.2
ENSG00000204531	4-Oct	Trans-acting factors	C002	R+194	-0.2
ENSG00000204531	4-Oct	Trans-acting factors	C002	R+45	-0.2
ENSG00000204531	4-Oct	Trans-acting factors	C002	R+82	4.8
ENSG00000204531	4-Oct	Trans-acting factors	C003	L-3	-0.2
ENSG00000204531	4-Oct	Trans-acting factors	C003	L-44	-0.2
ENSG00000204531	4-Oct	Trans-acting factors	C003	L-92	-0.2
ENSG00000204531	4-Oct	Trans-acting factors	C003	R+1	-0.2
ENSG00000204531	4-Oct	Trans-acting factors	C003	R+194	-0.2
ENSG00000204531	4-Oct	Trans-acting factors	C003	R+45	-0.2
ENSG00000204531	4-Oct	Trans-acting factors	C003	R+82	-0.2
ENSG00000204531	4-Oct	Trans-acting factors	C004	L-44	-0.2
ENSG00000204531	4-Oct	Trans-acting factors	C004	R+1	-0.2
ENSG00000204531	4-Oct	Trans-acting factors	C004	R+194	-0.2
ENSG00000204531	4-Oct	Trans-acting factors	C004	R+45	-0.2
ENSG00000112062	MAPK14	Trans-acting factors	C001	L-3	-0.0633826
ENSG00000112062	MAPK14	Trans-acting factors	C001	L-44	-1.68476
ENSG00000112062	MAPK14	Trans-acting factors	C001	L-92	-1.02918
ENSG00000112062	MAPK14	Trans-acting factors	C001	R+1	0.204374
ENSG00000112062	MAPK14	Trans-acting factors	C001	R+194	0.547788
ENSG00000112062	MAPK14	Trans-acting factors	C001	R+45	1.30728
ENSG00000112062	MAPK14	Trans-acting factors	C001	R+82	0.0140288
ENSG00000112062	MAPK14	Trans-acting factors	C002	L-3	-0.263329
ENSG00000112062	MAPK14	Trans-acting factors	C002	L-44	-1.21836
ENSG00000112062	MAPK14	Trans-acting factors	C002	L-92	-0.842657
ENSG00000112062	MAPK14	Trans-acting factors	C002	R+1	-0.425705
ENSG00000112062	MAPK14	Trans-acting factors	C002	R+194	0.397773
ENSG00000112062	MAPK14	Trans-acting factors	C002	R+45	0.475617
ENSG00000112062	MAPK14	Trans-acting factors	C002	R+82	-0.564001
ENSG00000112062	MAPK14	Trans-acting factors	C003	L-3	-0.331407
ENSG00000112062	MAPK14	Trans-acting factors	C003	L-44	-1.59864
ENSG00000112062	MAPK14	Trans-acting factors	C003	L-92	-0.367243
ENSG00000112062	MAPK14	Trans-acting factors	C003	R+1	-0.604309
ENSG00000112062	MAPK14	Trans-acting factors	C003	R+194	0.71012
ENSG00000112062	MAPK14	Trans-acting factors	C003	R+45	1.9847
ENSG00000112062	MAPK14	Trans-acting factors	C003	R+82	0.614011
ENSG00000112062	MAPK14	Trans-acting factors	C004	L-44	-1.13701
ENSG00000112062	MAPK14	Trans-acting factors	C004	R+1	1.3792
ENSG00000112062	MAPK14	Trans-acting factors	C004	R+194	1.79811
ENSG00000112062	MAPK14	Trans-acting factors	C004	R+45	0.696973
ENSG00000001167	NF-Y	Trans-acting factors	C001	L-3	0.388893
ENSG00000001167	NF-Y	Trans-acting factors	C001	L-44	-1.38597
ENSG00000001167	NF-Y	Trans-acting factors	C001	L-92	-1.1866
ENSG00000001167	NF-Y	Trans-acting factors	C001	R+1	0.333205
ENSG00000001167	NF-Y	Trans-acting factors	C001	R+194	0.125117
ENSG00000001167	NF-Y	Trans-acting factors	C001	R+45	0.914353
ENSG00000001167	NF-Y	Trans-acting factors	C001	R+82	1.90211
ENSG00000001167	NF-Y	Trans-acting factors	C002	L-3	0.593761
ENSG00000001167	NF-Y	Trans-acting factors	C002	L-44	-0.881527
ENSG00000001167	NF-Y	Trans-acting factors	C002	L-92	-0.657138
ENSG00000001167	NF-Y	Trans-acting factors	C002	R+1	-1.15872
ENSG00000001167	NF-Y	Trans-acting factors	C002	R+194	-0.0810802
ENSG00000001167	NF-Y	Trans-acting factors	C002	R+45	1.247
ENSG00000001167	NF-Y	Trans-acting factors	C002	R+82	0.543288
ENSG00000001167	NF-Y	Trans-acting factors	C003	L-3	0.698852
ENSG00000001167	NF-Y	Trans-acting factors	C003	L-44	-1.40226
ENSG00000001167	NF-Y	Trans-acting factors	C003	L-92	-1.09971
ENSG00000001167	NF-Y	Trans-acting factors	C003	R+1	-0.846657
ENSG00000001167	NF-Y	Trans-acting factors	C003	R+194	1.17772
ENSG00000001167	NF-Y	Trans-acting factors	C003	R+45	0.172906
ENSG00000001167	NF-Y	Trans-acting factors	C003	R+82	1.71736
ENSG00000001167	NF-Y	Trans-acting factors	C004	L-44	-0.77928
ENSG00000001167	NF-Y	Trans-acting factors	C004	R+1	-0.475424
ENSG00000001167	NF-Y	Trans-acting factors	C004	R+194	0.960979
ENSG00000001167	NF-Y	Trans-acting factors	C004	R+45	-0.821177
ENSG00000187772	Lin28B	Trans-acting factors	C001	L-3	-0.378729
ENSG00000187772	Lin28B	Trans-acting factors	C001	L-44	-0.378729
ENSG00000187772	Lin28B	Trans-acting factors	C001	L-92	-0.378729
ENSG00000187772	Lin28B	Trans-acting factors	C001	R+1	3.01287
ENSG00000187772	Lin28B	Trans-acting factors	C001	R+194	-0.378729
ENSG00000187772	Lin28B	Trans-acting factors	C001	R+45	-0.378729
ENSG00000187772	Lin28B	Trans-acting factors	C001	R+82	-0.378729
ENSG00000187772	Lin28B	Trans-acting factors	C002	L-3	-0.378729
ENSG00000187772	Lin28B	Trans-acting factors	C002	L-44	-0.378729
ENSG00000187772	Lin28B	Trans-acting factors	C002	L-92	0.14058
ENSG00000187772	Lin28B	Trans-acting factors	C002	R+1	2.83087
ENSG00000187772	Lin28B	Trans-acting factors	C002	R+194	-0.378729
ENSG00000187772	Lin28B	Trans-acting factors	C002	R+45	-0.378729
ENSG00000187772	Lin28B	Trans-acting factors	C002	R+82	-0.378729
ENSG00000187772	Lin28B	Trans-acting factors	C003	L-3	-0.378729
ENSG00000187772	Lin28B	Trans-acting factors	C003	L-44	-0.378729
ENSG00000187772	Lin28B	Trans-acting factors	C003	L-92	-0.378729
ENSG00000187772	Lin28B	Trans-acting factors	C003	R+1	-0.378729
ENSG00000187772	Lin28B	Trans-acting factors	C003	R+194	-0.378729
ENSG00000187772	Lin28B	Trans-acting factors	C003	R+45	-0.378729
ENSG00000187772	Lin28B	Trans-acting factors	C003	R+82	-0.378729
ENSG00000187772	Lin28B	Trans-acting factors	C004	L-44	-0.378729
ENSG00000187772	Lin28B	Trans-acting factors	C004	R+1	1.96898
ENSG00000187772	Lin28B	Trans-acting factors	C004	R+194	-0.378729
ENSG00000187772	Lin28B	Trans-acting factors	C004	R+45	-0.378729
ENSG00000196591	HDAC2	Trans-acting factors	C001	L-3	0.390177
ENSG00000196591	HDAC2	Trans-acting factors	C001	L-44	-1.46089
ENSG00000196591	HDAC2	Trans-acting factors	C001	L-92	-0.88074
ENSG00000196591	HDAC2	Trans-acting factors	C001	R+1	0.747579
ENSG00000196591	HDAC2	Trans-acting factors	C001	R+194	1.32769
ENSG00000196591	HDAC2	Trans-acting factors	C001	R+45	0.26748
ENSG00000196591	HDAC2	Trans-acting factors	C001	R+82	1.01176
ENSG00000196591	HDAC2	Trans-acting factors	C002	L-3	0.539958
ENSG00000196591	HDAC2	Trans-acting factors	C002	L-44	-0.631809
ENSG00000196591	HDAC2	Trans-acting factors	C002	L-92	-0.976907
ENSG00000196591	HDAC2	Trans-acting factors	C002	R+1	-1.02498
ENSG00000196591	HDAC2	Trans-acting factors	C002	R+194	0.371723
ENSG00000196591	HDAC2	Trans-acting factors	C002	R+45	1.1406
ENSG00000196591	HDAC2	Trans-acting factors	C002	R+82	0.676215
ENSG00000196591	HDAC2	Trans-acting factors	C003	L-3	-0.378541
ENSG00000196591	HDAC2	Trans-acting factors	C003	L-44	-1.53012
ENSG00000196591	HDAC2	Trans-acting factors	C003	L-92	-1.24226
ENSG00000196591	HDAC2	Trans-acting factors	C003	R+1	-1.30695
ENSG00000196591	HDAC2	Trans-acting factors	C003	R+194	0.676187
ENSG00000196591	HDAC2	Trans-acting factors	C003	R+45	0.25682
ENSG00000196591	HDAC2	Trans-acting factors	C003	R+82	0.341557
ENSG00000196591	HDAC2	Trans-acting factors	C004	L-44	-0.955868
ENSG00000196591	HDAC2	Trans-acting factors	C004	R+1	0.000796604
ENSG00000196591	HDAC2	Trans-acting factors	C004	R+194	2.35789
ENSG00000196591	HDAC2	Trans-acting factors	C004	R+45	0.282626
ENSG00000112339	HBS1L	Trans-acting factors	C001	L-3	0.89666
ENSG00000112339	HBS1L	Trans-acting factors	C001	L-44	-2.03048
ENSG00000112339	HBS1L	Trans-acting factors	C001	L-92	-0.992776
ENSG00000112339	HBS1L	Trans-acting factors	C001	R+1	0.594915
ENSG00000112339	HBS1L	Trans-acting factors	C001	R+194	0.173839
ENSG00000112339	HBS1L	Trans-acting factors	C001	R+45	0.162952
ENSG00000112339	HBS1L	Trans-acting factors	C001	R+82	1.63683
ENSG00000112339	HBS1L	Trans-acting factors	C002	L-3	-0.226154
ENSG00000112339	HBS1L	Trans-acting factors	C002	L-44	-0.516963
ENSG00000112339	HBS1L	Trans-acting factors	C002	L-92	-0.908424
ENSG00000112339	HBS1L	Trans-acting factors	C002	R+1	-1.28532
ENSG00000112339	HBS1L	Trans-acting factors	C002	R+194	0.832214
ENSG00000112339	HBS1L	Trans-acting factors	C002	R+45	0.903312
ENSG00000112339	HBS1L	Trans-acting factors	C002	R+82	0.858445
ENSG00000112339	HBS1L	Trans-acting factors	C003	L-3	0.584974
ENSG00000112339	HBS1L	Trans-acting factors	C003	L-44	-1.49475
ENSG00000112339	HBS1L	Trans-acting factors	C003	L-92	-0.903154
ENSG00000112339	HBS1L	Trans-acting factors	C003	R+1	-0.844964
ENSG00000112339	HBS1L	Trans-acting factors	C003	R+194	0.407199
ENSG00000112339	HBS1L	Trans-acting factors	C003	R+45	1.03232
ENSG00000112339	HBS1L	Trans-acting factors	C003	R+82	0.0855918
ENSG00000112339	HBS1L	Trans-acting factors	C004	L-44	-1.10367
ENSG00000112339	HBS1L	Trans-acting factors	C004	R+1	-0.117222
ENSG00000112339	HBS1L	Trans-acting factors	C004	R+194	1.77463
ENSG00000112339	HBS1L	Trans-acting factors	C004	R+45	0.480012
ENSG00000118513	MYB	Trans-acting factors	C001	L-3	-0.917813
ENSG00000118513	MYB	Trans-acting factors	C001	L-44	-1.01074
ENSG00000118513	MYB	Trans-acting factors	C001	L-92	-0.660049
ENSG00000118513	MYB	Trans-acting factors	C001	R+1	-0.785445
ENSG00000118513	MYB	Trans-acting factors	C001	R+194	1.84675
ENSG00000118513	MYB	Trans-acting factors	C001	R+45	0.619532
ENSG00000118513	MYB	Trans-acting factors	C001	R+82	-1.22544
ENSG00000118513	MYB	Trans-acting factors	C002	L-3	0.0416992
ENSG00000118513	MYB	Trans-acting factors	C002	L-44	-0.177049
ENSG00000118513	MYB	Trans-acting factors	C002	L-92	-0.531839
ENSG00000118513	MYB	Trans-acting factors	C002	R+1	-0.444279
ENSG00000118513	MYB	Trans-acting factors	C002	R+194	1.32987
ENSG00000118513	MYB	Trans-acting factors	C002	R+45	0.0945047
ENSG00000118513	MYB	Trans-acting factors	C002	R+82	2.34689
ENSG00000118513	MYB	Trans-acting factors	C003	L-3	-0.605151
ENSG00000118513	MYB	Trans-acting factors	C003	L-44	-0.825552
ENSG00000118513	MYB	Trans-acting factors	C003	L-92	-0.880697
ENSG00000118513	MYB	Trans-acting factors	C003	R+1	-0.726907
ENSG00000118513	MYB	Trans-acting factors	C003	R+194	-0.343068
ENSG00000118513	MYB	Trans-acting factors	C003	R+45	1.22148
ENSG00000118513	MYB	Trans-acting factors	C003	R+82	0.0400991
ENSG00000118513	MYB	Trans-acting factors	C004	L-44	-0.480537
ENSG00000118513	MYB	Trans-acting factors	C004	R+1	-0.558234
ENSG00000118513	MYB	Trans-acting factors	C004	R+194	1.21732
ENSG00000118513	MYB	Trans-acting factors	C004	R+45	1.41465
ENSG00000049618	ARID1B	Trans-acting factors	C001	L-3	-0.276732
ENSG00000049618	ARID1B	Trans-acting factors	C001	L-44	-1.62587
ENSG00000049618	ARID1B	Trans-acting factors	C001	L-92	-1.27904
ENSG00000049618	ARID1B	Trans-acting factors	C001	R+1	-0.495175
ENSG00000049618	ARID1B	Trans-acting factors	C001	R+194	0.427283
ENSG00000049618	ARID1B	Trans-acting factors	C001	R+45	0.712251
ENSG00000049618	ARID1B	Trans-acting factors	C001	R+82	0.988001
ENSG00000049618	ARID1B	Trans-acting factors	C002	L-3	-0.345871
ENSG00000049618	ARID1B	Trans-acting factors	C002	L-44	-0.0618325
ENSG00000049618	ARID1B	Trans-acting factors	C002	L-92	-0.856472
ENSG00000049618	ARID1B	Trans-acting factors	C002	R+1	0.183168
ENSG00000049618	ARID1B	Trans-acting factors	C002	R+194	0.987684
ENSG00000049618	ARID1B	Trans-acting factors	C002	R+45	0.224738
ENSG00000049618	ARID1B	Trans-acting factors	C002	R+82	2.23786
ENSG00000049618	ARID1B	Trans-acting factors	C003	L-3	-0.503502
ENSG00000049618	ARID1B	Trans-acting factors	C003	L-44	-1.1292
ENSG00000049618	ARID1B	Trans-acting factors	C003	L-92	-1.11499
ENSG00000049618	ARID1B	Trans-acting factors	C003	R+1	-0.831384
ENSG00000049618	ARID1B	Trans-acting factors	C003	R+194	1.03548
ENSG00000049618	ARID1B	Trans-acting factors	C003	R+45	0.0378907
ENSG00000049618	ARID1B	Trans-acting factors	C003	R+82	2.02355
ENSG00000049618	ARID1B	Trans-acting factors	C004	L-44	-0.40931
ENSG00000049618	ARID1B	Trans-acting factors	C004	R+1	-0.392828
ENSG00000049618	ARID1B	Trans-acting factors	C004	R+194	1.16681
ENSG00000049618	ARID1B	Trans-acting factors	C004	R+45	-0.702517
ENSG00000086232	HRI	Trans-acting factors	C001	L-3	-0.843672
ENSG00000086232	HRI	Trans-acting factors	C001	L-44	-1.31666
ENSG00000086232	HRI	Trans-acting factors	C001	L-92	-1.28546
ENSG00000086232	HRI	Trans-acting factors	C001	R+1	-2.11141
ENSG00000086232	HRI	Trans-acting factors	C001	R+194	0.466056
ENSG00000086232	HRI	Trans-acting factors	C001	R+45	-0.349204
ENSG00000086232	HRI	Trans-acting factors	C001	R+82	-0.82129
ENSG00000086232	HRI	Trans-acting factors	C002	L-3	-0.546954
ENSG00000086232	HRI	Trans-acting factors	C002	L-44	0.620057
ENSG00000086232	HRI	Trans-acting factors	C002	L-92	1.49968
ENSG00000086232	HRI	Trans-acting factors	C002	R+1	-0.514433
ENSG00000086232	HRI	Trans-acting factors	C002	R+194	1.59001
ENSG00000086232	HRI	Trans-acting factors	C002	R+45	-0.202629
ENSG00000086232	HRI	Trans-acting factors	C002	R+82	0.965085
ENSG00000086232	HRI	Trans-acting factors	C003	L-3	-0.336435
ENSG00000086232	HRI	Trans-acting factors	C003	L-44	0.2007
ENSG00000086232	HRI	Trans-acting factors	C003	L-92	0.00354097
ENSG00000086232	HRI	Trans-acting factors	C003	R+1	-1.5453
ENSG00000086232	HRI	Trans-acting factors	C003	R+194	1.7342
ENSG00000086232	HRI	Trans-acting factors	C003	R+45	1.06661
ENSG00000086232	HRI	Trans-acting factors	C003	R+82	0.742203
ENSG00000086232	HRI	Trans-acting factors	C004	L-44	0.317979
ENSG00000086232	HRI	Trans-acting factors	C004	R+1	-0.0317767
ENSG00000086232	HRI	Trans-acting factors	C004	R+194	0.0768508
ENSG00000086232	HRI	Trans-acting factors	C004	R+45	0.62225
ENSG00000130427	EPO	Trans-acting factors	C001	L-3	-0.304713
ENSG00000130427	EPO	Trans-acting factors	C001	L-44	1.60964
ENSG00000130427	EPO	Trans-acting factors	C001	L-92	-0.304713
ENSG00000130427	EPO	Trans-acting factors	C001	R+1	-0.304713
ENSG00000130427	EPO	Trans-acting factors	C001	R+194	-0.304713
ENSG00000130427	EPO	Trans-acting factors	C001	R+45	-0.304713
ENSG00000130427	EPO	Trans-acting factors	C001	R+82	-0.304713
ENSG00000130427	EPO	Trans-acting factors	C002	L-3	-0.304713
ENSG00000130427	EPO	Trans-acting factors	C002	L-44	-0.304713
ENSG00000130427	EPO	Trans-acting factors	C002	L-92	-0.304713
ENSG00000130427	EPO	Trans-acting factors	C002	R+1	-0.304713
ENSG00000130427	EPO	Trans-acting factors	C002	R+194	-0.304713
ENSG00000130427	EPO	Trans-acting factors	C002	R+45	-0.304713
ENSG00000130427	EPO	Trans-acting factors	C002	R+82	-0.304713
ENSG00000130427	EPO	Trans-acting factors	C003	L-3	-0.304713
ENSG00000130427	EPO	Trans-acting factors	C003	L-44	0.150602
ENSG00000130427	EPO	Trans-acting factors	C003	L-92	-0.304713
ENSG00000130427	EPO	Trans-acting factors	C003	R+1	-0.304713
ENSG00000130427	EPO	Trans-acting factors	C003	R+194	-0.304713
ENSG00000130427	EPO	Trans-acting factors	C003	R+45	4.40234
ENSG00000130427	EPO	Trans-acting factors	C003	R+82	-0.304713
ENSG00000130427	EPO	Trans-acting factors	C004	L-44	0.236387
ENSG00000130427	EPO	Trans-acting factors	C004	R+1	-0.304713
ENSG00000130427	EPO	Trans-acting factors	C004	R+194	-0.304713
ENSG00000130427	EPO	Trans-acting factors	C004	R+45	-0.304713
ENSG00000230257	NF-E4	Trans-acting factors	C001	L-3	-0.716436
ENSG00000230257	NF-E4	Trans-acting factors	C001	L-44	-0.648923
ENSG00000230257	NF-E4	Trans-acting factors	C001	L-92	-0.376368
ENSG00000230257	NF-E4	Trans-acting factors	C001	R+1	1.24739
ENSG00000230257	NF-E4	Trans-acting factors	C001	R+194	-0.716436
ENSG00000230257	NF-E4	Trans-acting factors	C001	R+45	-0.716436
ENSG00000230257	NF-E4	Trans-acting factors	C001	R+82	-0.549144
ENSG00000230257	NF-E4	Trans-acting factors	C002	L-3	-0.604242
ENSG00000230257	NF-E4	Trans-acting factors	C002	L-44	-0.103308
ENSG00000230257	NF-E4	Trans-acting factors	C002	L-92	0.352698
ENSG00000230257	NF-E4	Trans-acting factors	C002	R+1	1.555
ENSG00000230257	NF-E4	Trans-acting factors	C002	R+194	-0.443941
ENSG00000230257	NF-E4	Trans-acting factors	C002	R+45	-0.512786
ENSG00000230257	NF-E4	Trans-acting factors	C002	R+82	-0.716436
ENSG00000230257	NF-E4	Trans-acting factors	C003	L-3	-0.336749
ENSG00000230257	NF-E4	Trans-acting factors	C003	L-44	-0.555861
ENSG00000230257	NF-E4	Trans-acting factors	C003	L-92	-0.167325
ENSG00000230257	NF-E4	Trans-acting factors	C003	R+1	-0.284771
ENSG00000230257	NF-E4	Trans-acting factors	C003	R+194	-0.716436
ENSG00000230257	NF-E4	Trans-acting factors	C003	R+45	3.37832
ENSG00000230257	NF-E4	Trans-acting factors	C003	R+82	0.538722
ENSG00000230257	NF-E4	Trans-acting factors	C004	L-44	-0.411109
ENSG00000230257	NF-E4	Trans-acting factors	C004	R+1	-0.112264
ENSG00000230257	NF-E4	Trans-acting factors	C004	R+194	-0.169237
ENSG00000230257	NF-E4	Trans-acting factors	C004	R+45	1.78608
ENSG00000080503	SMARCA2	Trans-acting factors	C001	L-3	-0.245175
ENSG00000080503	SMARCA2	Trans-acting factors	C001	L-44	-1.31716
ENSG00000080503	SMARCA2	Trans-acting factors	C001	L-92	-1.35755
ENSG00000080503	SMARCA2	Trans-acting factors	C001	R+1	-0.121241
ENSG00000080503	SMARCA2	Trans-acting factors	C001	R+194	0.981066
ENSG00000080503	SMARCA2	Trans-acting factors	C001	R+45	1.32431
ENSG00000080503	SMARCA2	Trans-acting factors	C001	R+82	1.74904
ENSG00000080503	SMARCA2	Trans-acting factors	C002	L-3	-0.676987
ENSG00000080503	SMARCA2	Trans-acting factors	C002	L-44	-0.0711841
ENSG00000080503	SMARCA2	Trans-acting factors	C002	L-92	-0.844163
ENSG00000080503	SMARCA2	Trans-acting factors	C002	R+1	-0.353642
ENSG00000080503	SMARCA2	Trans-acting factors	C002	R+194	1.12954
ENSG00000080503	SMARCA2	Trans-acting factors	C002	R+45	-0.0862203
ENSG00000080503	SMARCA2	Trans-acting factors	C002	R+82	0.888884
ENSG00000080503	SMARCA2	Trans-acting factors	C003	L-3	-0.428084
ENSG00000080503	SMARCA2	Trans-acting factors	C003	L-44	-1.0744
ENSG00000080503	SMARCA2	Trans-acting factors	C003	L-92	-1.26558
ENSG00000080503	SMARCA2	Trans-acting factors	C003	R+1	-0.774758
ENSG00000080503	SMARCA2	Trans-acting factors	C003	R+194	1.41457
ENSG00000080503	SMARCA2	Trans-acting factors	C003	R+45	-0.112362
ENSG00000080503	SMARCA2	Trans-acting factors	C003	R+82	1.44139
ENSG00000080503	SMARCA2	Trans-acting factors	C004	L-44	-0.556251
ENSG00000080503	SMARCA2	Trans-acting factors	C004	R+1	-0.166635
ENSG00000080503	SMARCA2	Trans-acting factors	C004	R+194	1.50486
ENSG00000080503	SMARCA2	Trans-acting factors	C004	R+45	-0.982277
ENSG00000198728	LDB1	Trans-acting factors	C001	L-3	0.544244
ENSG00000198728	LDB1	Trans-acting factors	C001	L-44	-2.05621
ENSG00000198728	LDB1	Trans-acting factors	C001	L-92	-1.22512
ENSG00000198728	LDB1	Trans-acting factors	C001	R+1	0.782815
ENSG00000198728	LDB1	Trans-acting factors	C001	R+194	0.643837
ENSG00000198728	LDB1	Trans-acting factors	C001	R+45	0.755292
ENSG00000198728	LDB1	Trans-acting factors	C001	R+82	0.575529
ENSG00000198728	LDB1	Trans-acting factors	C002	L-3	-0.111295
ENSG00000198728	LDB1	Trans-acting factors	C002	L-44	-0.396254
ENSG00000198728	LDB1	Trans-acting factors	C002	L-92	-1.13384
ENSG00000198728	LDB1	Trans-acting factors	C002	R+1	-0.951886
ENSG00000198728	LDB1	Trans-acting factors	C002	R+194	0.196736
ENSG00000198728	LDB1	Trans-acting factors	C002	R+45	1.13942
ENSG00000198728	LDB1	Trans-acting factors	C002	R+82	0.895773
ENSG00000198728	LDB1	Trans-acting factors	C003	L-3	0.218715
ENSG00000198728	LDB1	Trans-acting factors	C003	L-44	-1.78447
ENSG00000198728	LDB1	Trans-acting factors	C003	L-92	-1.06082
ENSG00000198728	LDB1	Trans-acting factors	C003	R+1	-0.442106
ENSG00000198728	LDB1	Trans-acting factors	C003	R+194	2.17084
ENSG00000198728	LDB1	Trans-acting factors	C003	R+45	0.365128
ENSG00000198728	LDB1	Trans-acting factors	C003	R+82	0.234657
ENSG00000198728	LDB1	Trans-acting factors	C004	L-44	-1.00032
ENSG00000198728	LDB1	Trans-acting factors	C004	R+1	0.678668
ENSG00000198728	LDB1	Trans-acting factors	C004	R+194	0.770846
ENSG00000198728	LDB1	Trans-acting factors	C004	R+45	0.189812
ENSG00000244734	HBB	beta globin locus	C001	L-3	0.657561
ENSG00000244734	HBB	beta globin locus	C001	L-44	-0.991295
ENSG00000244734	HBB	beta globin locus	C001	L-92	0.0945077
ENSG00000244734	HBB	beta globin locus	C001	R+1	-0.806491
ENSG00000244734	HBB	beta globin locus	C001	R+194	-0.572625
ENSG00000244734	HBB	beta globin locus	C001	R+45	0.362218
ENSG00000244734	HBB	beta globin locus	C001	R+82	-0.703408
ENSG00000244734	HBB	beta globin locus	C002	L-3	2.29563
ENSG00000244734	HBB	beta globin locus	C002	L-44	-0.692404
ENSG00000244734	HBB	beta globin locus	C002	L-92	2.56359
ENSG00000244734	HBB	beta globin locus	C002	R+1	-0.77313
ENSG00000244734	HBB	beta globin locus	C002	R+194	-0.559019
ENSG00000244734	HBB	beta globin locus	C002	R+45	0.532123
ENSG00000244734	HBB	beta globin locus	C002	R+82	-0.256347
ENSG00000244734	HBB	beta globin locus	C003	L-3	1.09778
ENSG00000244734	HBB	beta globin locus	C003	L-44	-0.960637
ENSG00000244734	HBB	beta globin locus	C003	L-92	0.661817
ENSG00000244734	HBB	beta globin locus	C003	R+1	-0.892771
ENSG00000244734	HBB	beta globin locus	C003	R+194	-0.503595
ENSG00000244734	HBB	beta globin locus	C003	R+45	-0.0327367
ENSG00000244734	HBB	beta globin locus	C003	R+82	-0.701547
ENSG00000244734	HBB	beta globin locus	C004	L-44	-0.687194
ENSG00000244734	HBB	beta globin locus	C004	R+1	-0.371758
ENSG00000244734	HBB	beta globin locus	C004	R+194	-0.355457
ENSG00000244734	HBB	beta globin locus	C004	R+45	1.59519
ENSG00000223609	HBD	beta globin locus	C001	L-3	-0.372544
ENSG00000223609	HBD	beta globin locus	C001	L-44	-1.16864
ENSG00000223609	HBD	beta globin locus	C001	L-92	-0.808097
ENSG00000223609	HBD	beta globin locus	C001	R+1	-1.29038
ENSG00000223609	HBD	beta globin locus	C001	R+194	0.00697604
ENSG00000223609	HBD	beta globin locus	C001	R+45	0.532654
ENSG00000223609	HBD	beta globin locus	C001	R+82	-0.649054
ENSG00000223609	HBD	beta globin locus	C002	L-3	-0.0450465
ENSG00000223609	HBD	beta globin locus	C002	L-44	-0.510767
ENSG00000223609	HBD	beta globin locus	C002	L-92	0.466147
ENSG00000223609	HBD	beta globin locus	C002	R+1	-1.01337
ENSG00000223609	HBD	beta globin locus	C002	R+194	0.0785623
ENSG00000223609	HBD	beta globin locus	C002	R+45	0.354209
ENSG00000223609	HBD	beta globin locus	C002	R+82	1.13612
ENSG00000223609	HBD	beta globin locus	C003	L-3	0.390406
ENSG00000223609	HBD	beta globin locus	C003	L-44	-1.24674
ENSG00000223609	HBD	beta globin locus	C003	L-92	0.253945
ENSG00000223609	HBD	beta globin locus	C003	R+1	-0.731029
ENSG00000223609	HBD	beta globin locus	C003	R+194	3.48589
ENSG00000223609	HBD	beta globin locus	C003	R+45	0.445303
ENSG00000223609	HBD	beta globin locus	C003	R+82	0.574754
ENSG00000223609	HBD	beta globin locus	C004	L-44	-0.691563
ENSG00000223609	HBD	beta globin locus	C004	R+1	-0.472987
ENSG00000223609	HBD	beta globin locus	C004	R+194	0.782485
ENSG00000223609	HBD	beta globin locus	C004	R+45	0.492762
ENSG00000229988	HBBP1	beta globin locus	C001	L-3	-0.2
ENSG00000229988	HBBP1	beta globin locus	C001	L-44	-0.2
ENSG00000229988	HBBP1	beta globin locus	C001	L-92	-0.2
ENSG00000229988	HBBP1	beta globin locus	C001	R+1	-0.2
ENSG00000229988	HBBP1	beta globin locus	C001	R+194	-0.2
ENSG00000229988	HBBP1	beta globin locus	C001	R+45	-0.2
ENSG00000229988	HBBP1	beta globin locus	C001	R+82	-0.2
ENSG00000229988	HBBP1	beta globin locus	C002	L-3	-0.2
ENSG00000229988	HBBP1	beta globin locus	C002	L-44	-0.2
ENSG00000229988	HBBP1	beta globin locus	C002	L-92	-0.2
ENSG00000229988	HBBP1	beta globin locus	C002	R+1	-0.2
ENSG00000229988	HBBP1	beta globin locus	C002	R+194	-0.2
ENSG00000229988	HBBP1	beta globin locus	C002	R+45	-0.2
ENSG00000229988	HBBP1	beta globin locus	C002	R+82	-0.2
ENSG00000229988	HBBP1	beta globin locus	C003	L-3	-0.2
ENSG00000229988	HBBP1	beta globin locus	C003	L-44	-0.2
ENSG00000229988	HBBP1	beta globin locus	C003	L-92	-0.2
ENSG00000229988	HBBP1	beta globin locus	C003	R+1	-0.2
ENSG00000229988	HBBP1	beta globin locus	C003	R+194	-0.2
ENSG00000229988	HBBP1	beta globin locus	C003	R+45	-0.2
ENSG00000229988	HBBP1	beta globin locus	C003	R+82	-0.2
ENSG00000229988	HBBP1	beta globin locus	C004	L-44	4.8
ENSG00000229988	HBBP1	beta globin locus	C004	R+1	-0.2
ENSG00000229988	HBBP1	beta globin locus	C004	R+194	-0.2
ENSG00000229988	HBBP1	beta globin locus	C004	R+45	-0.2
ENSG00000213934	HBG1	beta globin locus	C001	L-3	1.24615
ENSG00000213934	HBG1	beta globin locus	C001	L-44	-0.552481
ENSG00000213934	HBG1	beta globin locus	C001	L-92	0.233388
ENSG00000213934	HBG1	beta globin locus	C001	R+1	-0.484664
ENSG00000213934	HBG1	beta globin locus	C001	R+194	-0.261537
ENSG00000213934	HBG1	beta globin locus	C001	R+45	1.40699
ENSG00000213934	HBG1	beta globin locus	C001	R+82	-0.356996
ENSG00000213934	HBG1	beta globin locus	C002	L-3	-0.532373
ENSG00000213934	HBG1	beta globin locus	C002	L-44	-0.536876
ENSG00000213934	HBG1	beta globin locus	C002	L-92	-0.52272
ENSG00000213934	HBG1	beta globin locus	C002	R+1	-0.582866
ENSG00000213934	HBG1	beta globin locus	C002	R+194	-0.582866
ENSG00000213934	HBG1	beta globin locus	C002	R+45	-0.491213
ENSG00000213934	HBG1	beta globin locus	C002	R+82	-0.582866
ENSG00000213934	HBG1	beta globin locus	C003	L-3	2.36478
ENSG00000213934	HBG1	beta globin locus	C003	L-44	-0.539506
ENSG00000213934	HBG1	beta globin locus	C003	L-92	3.12404
ENSG00000213934	HBG1	beta globin locus	C003	R+1	-0.259081
ENSG00000213934	HBG1	beta globin locus	C003	R+194	0.10395
ENSG00000213934	HBG1	beta globin locus	C003	R+45	0.562684
ENSG00000213934	HBG1	beta globin locus	C003	R+82	-0.441645
ENSG00000213934	HBG1	beta globin locus	C004	L-44	-0.565689
ENSG00000213934	HBG1	beta globin locus	C004	R+1	-0.582866
ENSG00000213934	HBG1	beta globin locus	C004	R+194	-0.582866
ENSG00000213934	HBG1	beta globin locus	C004	R+45	-0.582866
ENSG00000196565	HBG2	beta globin locus	C001	L-3	0.826135
ENSG00000196565	HBG2	beta globin locus	C001	L-44	-0.908407
ENSG00000196565	HBG2	beta globin locus	C001	L-92	0.354291
ENSG00000196565	HBG2	beta globin locus	C001	R+1	-0.683715
ENSG00000196565	HBG2	beta globin locus	C001	R+194	-0.327654
ENSG00000196565	HBG2	beta globin locus	C001	R+45	1.6361
ENSG00000196565	HBG2	beta globin locus	C001	R+82	-0.896167
ENSG00000196565	HBG2	beta globin locus	C002	L-3	1.50887
ENSG00000196565	HBG2	beta globin locus	C002	L-44	-0.223104
ENSG00000196565	HBG2	beta globin locus	C002	L-92	2.89329
ENSG00000196565	HBG2	beta globin locus	C002	R+1	-0.489634
ENSG00000196565	HBG2	beta globin locus	C002	R+194	-0.31644
ENSG00000196565	HBG2	beta globin locus	C002	R+45	0.585447
ENSG00000196565	HBG2	beta globin locus	C002	R+82	-0.333884
ENSG00000196565	HBG2	beta globin locus	C003	L-3	1.02081
ENSG00000196565	HBG2	beta globin locus	C003	L-44	-0.862167
ENSG00000196565	HBG2	beta globin locus	C003	L-92	1.22755
ENSG00000196565	HBG2	beta globin locus	C003	R+1	-0.75949
ENSG00000196565	HBG2	beta globin locus	C003	R+194	-0.670172
ENSG00000196565	HBG2	beta globin locus	C003	R+45	-0.217952
ENSG00000196565	HBG2	beta globin locus	C003	R+82	-0.840594
ENSG00000196565	HBG2	beta globin locus	C004	L-44	-0.766588
ENSG00000196565	HBG2	beta globin locus	C004	R+1	-0.749538
ENSG00000196565	HBG2	beta globin locus	C004	R+194	-0.717456
ENSG00000196565	HBG2	beta globin locus	C004	R+45	-0.289523
ENSG00000213931	HBE1	beta globin locus	C001	L-3	NA
ENSG00000213931	HBE1	beta globin locus	C001	L-44	NA
ENSG00000213931	HBE1	beta globin locus	C001	L-92	NA
ENSG00000213931	HBE1	beta globin locus	C001	R+1	NA
ENSG00000213931	HBE1	beta globin locus	C001	R+194	NA
ENSG00000213931	HBE1	beta globin locus	C001	R+45	NA
ENSG00000213931	HBE1	beta globin locus	C001	R+82	NA
ENSG00000213931	HBE1	beta globin locus	C002	L-3	NA
ENSG00000213931	HBE1	beta globin locus	C002	L-44	NA
ENSG00000213931	HBE1	beta globin locus	C002	L-92	NA
ENSG00000213931	HBE1	beta globin locus	C002	R+1	NA
ENSG00000213931	HBE1	beta globin locus	C002	R+194	NA
ENSG00000213931	HBE1	beta globin locus	C002	R+45	NA
ENSG00000213931	HBE1	beta globin locus	C002	R+82	NA
ENSG00000213931	HBE1	beta globin locus	C003	L-3	NA
ENSG00000213931	HBE1	beta globin locus	C003	L-44	NA
ENSG00000213931	HBE1	beta globin locus	C003	L-92	NA
ENSG00000213931	HBE1	beta globin locus	C003	R+1	NA
ENSG00000213931	HBE1	beta globin locus	C003	R+194	NA
ENSG00000213931	HBE1	beta globin locus	C003	R+45	NA
ENSG00000213931	HBE1	beta globin locus	C003	R+82	NA
ENSG00000213931	HBE1	beta globin locus	C004	L-44	NA
ENSG00000213931	HBE1	beta globin locus	C004	R+1	NA
ENSG00000213931	HBE1	beta globin locus	C004	R+194	NA
ENSG00000213931	HBE1	beta globin locus	C004	R+45	NA
ENSG00000110693	SOX6	Trans-acting factors	C001	L-3	0.600294
ENSG00000110693	SOX6	Trans-acting factors	C001	L-44	-1.168
ENSG00000110693	SOX6	Trans-acting factors	C001	L-92	-0.35999
ENSG00000110693	SOX6	Trans-acting factors	C001	R+1	-0.785763
ENSG00000110693	SOX6	Trans-acting factors	C001	R+194	0.0997502
ENSG00000110693	SOX6	Trans-acting factors	C001	R+45	1.20919
ENSG00000110693	SOX6	Trans-acting factors	C001	R+82	-0.120985
ENSG00000110693	SOX6	Trans-acting factors	C002	L-3	2.29172
ENSG00000110693	SOX6	Trans-acting factors	C002	L-44	-0.767614
ENSG00000110693	SOX6	Trans-acting factors	C002	L-92	0.569634
ENSG00000110693	SOX6	Trans-acting factors	C002	R+1	-0.646254
ENSG00000110693	SOX6	Trans-acting factors	C002	R+194	-0.0800849
ENSG00000110693	SOX6	Trans-acting factors	C002	R+45	-0.229687
ENSG00000110693	SOX6	Trans-acting factors	C002	R+82	-0.260781
ENSG00000110693	SOX6	Trans-acting factors	C003	L-3	2.68769
ENSG00000110693	SOX6	Trans-acting factors	C003	L-44	-1.13716
ENSG00000110693	SOX6	Trans-acting factors	C003	L-92	1.05106
ENSG00000110693	SOX6	Trans-acting factors	C003	R+1	-0.906652
ENSG00000110693	SOX6	Trans-acting factors	C003	R+194	-0.632986
ENSG00000110693	SOX6	Trans-acting factors	C003	R+45	0.910011
ENSG00000110693	SOX6	Trans-acting factors	C003	R+82	-0.394407
ENSG00000110693	SOX6	Trans-acting factors	C004	L-44	-0.914752
ENSG00000110693	SOX6	Trans-acting factors	C004	R+1	-0.791221
ENSG00000110693	SOX6	Trans-acting factors	C004	R+194	-0.199753
ENSG00000110693	SOX6	Trans-acting factors	C004	R+45	-0.0232627
ENSG00000135363	LMO2	Trans-acting factors	C001	L-3	-0.580571
ENSG00000135363	LMO2	Trans-acting factors	C001	L-44	-1.87507
ENSG00000135363	LMO2	Trans-acting factors	C001	L-92	-0.928836
ENSG00000135363	LMO2	Trans-acting factors	C001	R+1	0.519682
ENSG00000135363	LMO2	Trans-acting factors	C001	R+194	-0.890237
ENSG00000135363	LMO2	Trans-acting factors	C001	R+45	0.597818
ENSG00000135363	LMO2	Trans-acting factors	C001	R+82	0.266127
ENSG00000135363	LMO2	Trans-acting factors	C002	L-3	-0.408195
ENSG00000135363	LMO2	Trans-acting factors	C002	L-44	-0.672816
ENSG00000135363	LMO2	Trans-acting factors	C002	L-92	-1.00226
ENSG00000135363	LMO2	Trans-acting factors	C002	R+1	0.234789
ENSG00000135363	LMO2	Trans-acting factors	C002	R+194	0.722185
ENSG00000135363	LMO2	Trans-acting factors	C002	R+45	0.471306
ENSG00000135363	LMO2	Trans-acting factors	C002	R+82	0.961547
ENSG00000135363	LMO2	Trans-acting factors	C003	L-3	-0.531644
ENSG00000135363	LMO2	Trans-acting factors	C003	L-44	-1.50859
ENSG00000135363	LMO2	Trans-acting factors	C003	L-92	-0.582539
ENSG00000135363	LMO2	Trans-acting factors	C003	R+1	-1.1348
ENSG00000135363	LMO2	Trans-acting factors	C003	R+194	0.42679
ENSG00000135363	LMO2	Trans-acting factors	C003	R+45	1.1105
ENSG00000135363	LMO2	Trans-acting factors	C003	R+82	0.63176
ENSG00000135363	LMO2	Trans-acting factors	C004	L-44	-0.396064
ENSG00000135363	LMO2	Trans-acting factors	C004	R+1	0.625197
ENSG00000135363	LMO2	Trans-acting factors	C004	R+194	2.21813
ENSG00000135363	LMO2	Trans-acting factors	C004	R+45	1.7258
ENSG00000026508	CD44	Trans-acting factors	C001	L-3	1.48679
ENSG00000026508	CD44	Trans-acting factors	C001	L-44	-1.767
ENSG00000026508	CD44	Trans-acting factors	C001	L-92	-0.402338
ENSG00000026508	CD44	Trans-acting factors	C001	R+1	0.107293
ENSG00000026508	CD44	Trans-acting factors	C001	R+194	-0.289724
ENSG00000026508	CD44	Trans-acting factors	C001	R+45	1.34278
ENSG00000026508	CD44	Trans-acting factors	C001	R+82	0.0459726
ENSG00000026508	CD44	Trans-acting factors	C002	L-3	1.38683
ENSG00000026508	CD44	Trans-acting factors	C002	L-44	-1.27109
ENSG00000026508	CD44	Trans-acting factors	C002	L-92	-0.19916
ENSG00000026508	CD44	Trans-acting factors	C002	R+1	-0.88937
ENSG00000026508	CD44	Trans-acting factors	C002	R+194	-0.0967775
ENSG00000026508	CD44	Trans-acting factors	C002	R+45	0.699047
ENSG00000026508	CD44	Trans-acting factors	C002	R+82	-0.0254755
ENSG00000026508	CD44	Trans-acting factors	C003	L-3	1.64068
ENSG00000026508	CD44	Trans-acting factors	C003	L-44	-1.72579
ENSG00000026508	CD44	Trans-acting factors	C003	L-92	-0.187299
ENSG00000026508	CD44	Trans-acting factors	C003	R+1	-0.697843
ENSG00000026508	CD44	Trans-acting factors	C003	R+194	-0.079319
ENSG00000026508	CD44	Trans-acting factors	C003	R+45	0.348411
ENSG00000026508	CD44	Trans-acting factors	C003	R+82	-0.110153
ENSG00000026508	CD44	Trans-acting factors	C004	L-44	-1.13645
ENSG00000026508	CD44	Trans-acting factors	C004	R+1	-0.265323
ENSG00000026508	CD44	Trans-acting factors	C004	R+194	0.0761889
ENSG00000026508	CD44	Trans-acting factors	C004	R+45	2.00912
ENSG00000149480	MTA2	Trans-acting factors	C001	L-3	0.541287
ENSG00000149480	MTA2	Trans-acting factors	C001	L-44	-1.65427
ENSG00000149480	MTA2	Trans-acting factors	C001	L-92	-1.23146
ENSG00000149480	MTA2	Trans-acting factors	C001	R+1	-0.00861056
ENSG00000149480	MTA2	Trans-acting factors	C001	R+194	0.786099
ENSG00000149480	MTA2	Trans-acting factors	C001	R+45	0.868474
ENSG00000149480	MTA2	Trans-acting factors	C001	R+82	1.3262
ENSG00000149480	MTA2	Trans-acting factors	C002	L-3	0.202066
ENSG00000149480	MTA2	Trans-acting factors	C002	L-44	-0.768527
ENSG00000149480	MTA2	Trans-acting factors	C002	L-92	-1.08018
ENSG00000149480	MTA2	Trans-acting factors	C002	R+1	-0.470632
ENSG00000149480	MTA2	Trans-acting factors	C002	R+194	0.290886
ENSG00000149480	MTA2	Trans-acting factors	C002	R+45	0.529244
ENSG00000149480	MTA2	Trans-acting factors	C002	R+82	0.691072
ENSG00000149480	MTA2	Trans-acting factors	C003	L-3	0.277839
ENSG00000149480	MTA2	Trans-acting factors	C003	L-44	-1.43651
ENSG00000149480	MTA2	Trans-acting factors	C003	L-92	-1.23653
ENSG00000149480	MTA2	Trans-acting factors	C003	R+1	-0.701218
ENSG00000149480	MTA2	Trans-acting factors	C003	R+194	1.19518
ENSG00000149480	MTA2	Trans-acting factors	C003	R+45	0.325532
ENSG00000149480	MTA2	Trans-acting factors	C003	R+82	0.606278
ENSG00000149480	MTA2	Trans-acting factors	C004	L-44	-0.80195
ENSG00000149480	MTA2	Trans-acting factors	C004	R+1	0.223121
ENSG00000149480	MTA2	Trans-acting factors	C004	R+194	2.42751
ENSG00000149480	MTA2	Trans-acting factors	C004	R+45	-0.900905
ENSG00000133884	DPF2	Trans-acting factors	C001	L-3	1.39258
ENSG00000133884	DPF2	Trans-acting factors	C001	L-44	-1.98271
ENSG00000133884	DPF2	Trans-acting factors	C001	L-92	-1.12308
ENSG00000133884	DPF2	Trans-acting factors	C001	R+1	1.36654
ENSG00000133884	DPF2	Trans-acting factors	C001	R+194	0.108419
ENSG00000133884	DPF2	Trans-acting factors	C001	R+45	-0.089738
ENSG00000133884	DPF2	Trans-acting factors	C001	R+82	-0.483722
ENSG00000133884	DPF2	Trans-acting factors	C002	L-3	0.808559
ENSG00000133884	DPF2	Trans-acting factors	C002	L-44	-0.879652
ENSG00000133884	DPF2	Trans-acting factors	C002	L-92	-0.460057
ENSG00000133884	DPF2	Trans-acting factors	C002	R+1	-0.132791
ENSG00000133884	DPF2	Trans-acting factors	C002	R+194	-0.00333944
ENSG00000133884	DPF2	Trans-acting factors	C002	R+45	0.879534
ENSG00000133884	DPF2	Trans-acting factors	C002	R+82	0.594784
ENSG00000133884	DPF2	Trans-acting factors	C003	L-3	1.1106
ENSG00000133884	DPF2	Trans-acting factors	C003	L-44	-1.64541
ENSG00000133884	DPF2	Trans-acting factors	C003	L-92	-1.09097
ENSG00000133884	DPF2	Trans-acting factors	C003	R+1	-1.25174
ENSG00000133884	DPF2	Trans-acting factors	C003	R+194	0.300898
ENSG00000133884	DPF2	Trans-acting factors	C003	R+45	0.809494
ENSG00000133884	DPF2	Trans-acting factors	C003	R+82	1.44052
ENSG00000133884	DPF2	Trans-acting factors	C004	L-44	-1.06585
ENSG00000133884	DPF2	Trans-acting factors	C004	R+1	0.229308
ENSG00000133884	DPF2	Trans-acting factors	C004	R+194	1.11942
ENSG00000133884	DPF2	Trans-acting factors	C004	R+45	0.0484123
ENSG00000111642	Mi2Î²	Trans-acting factors	C001	L-3	0.528698
ENSG00000111642	Mi2Î²	Trans-acting factors	C001	L-44	-1.31052
ENSG00000111642	Mi2Î²	Trans-acting factors	C001	L-92	-0.962299
ENSG00000111642	Mi2Î²	Trans-acting factors	C001	R+1	-0.76519
ENSG00000111642	Mi2Î²	Trans-acting factors	C001	R+194	2.75157
ENSG00000111642	Mi2Î²	Trans-acting factors	C001	R+45	0.35
ENSG00000111642	Mi2Î²	Trans-acting factors	C001	R+82	-0.545818
ENSG00000111642	Mi2Î²	Trans-acting factors	C002	L-3	0.339922
ENSG00000111642	Mi2Î²	Trans-acting factors	C002	L-44	-0.0756076
ENSG00000111642	Mi2Î²	Trans-acting factors	C002	L-92	-0.70848
ENSG00000111642	Mi2Î²	Trans-acting factors	C002	R+1	-0.0602772
ENSG00000111642	Mi2Î²	Trans-acting factors	C002	R+194	-0.239996
ENSG00000111642	Mi2Î²	Trans-acting factors	C002	R+45	0.901803
ENSG00000111642	Mi2Î²	Trans-acting factors	C002	R+82	1.42993
ENSG00000111642	Mi2Î²	Trans-acting factors	C003	L-3	-0.524306
ENSG00000111642	Mi2Î²	Trans-acting factors	C003	L-44	-0.741294
ENSG00000111642	Mi2Î²	Trans-acting factors	C003	L-92	-0.340455
ENSG00000111642	Mi2Î²	Trans-acting factors	C003	R+1	-1.03413
ENSG00000111642	Mi2Î²	Trans-acting factors	C003	R+194	1.66678
ENSG00000111642	Mi2Î²	Trans-acting factors	C003	R+45	0.314162
ENSG00000111642	Mi2Î²	Trans-acting factors	C003	R+82	1.09484
ENSG00000111642	Mi2Î²	Trans-acting factors	C004	L-44	-0.634053
ENSG00000111642	Mi2Î²	Trans-acting factors	C004	R+1	-0.826031
ENSG00000111642	Mi2Î²	Trans-acting factors	C004	R+194	0.590442
ENSG00000111642	Mi2Î²	Trans-acting factors	C004	R+45	-1.19969
ENSG00000111704	NANOG	Trans-acting factors	C001	L-3	-0.442999
ENSG00000111704	NANOG	Trans-acting factors	C001	L-44	-0.442999
ENSG00000111704	NANOG	Trans-acting factors	C001	L-92	-0.442999
ENSG00000111704	NANOG	Trans-acting factors	C001	R+1	-0.442999
ENSG00000111704	NANOG	Trans-acting factors	C001	R+194	-0.442999
ENSG00000111704	NANOG	Trans-acting factors	C001	R+45	-0.442999
ENSG00000111704	NANOG	Trans-acting factors	C001	R+82	-0.442999
ENSG00000111704	NANOG	Trans-acting factors	C002	L-3	-0.442999
ENSG00000111704	NANOG	Trans-acting factors	C002	L-44	-0.442999
ENSG00000111704	NANOG	Trans-acting factors	C002	L-92	-0.442999
ENSG00000111704	NANOG	Trans-acting factors	C002	R+1	-0.442999
ENSG00000111704	NANOG	Trans-acting factors	C002	R+194	-0.442999
ENSG00000111704	NANOG	Trans-acting factors	C002	R+45	2.53216
ENSG00000111704	NANOG	Trans-acting factors	C002	R+82	-0.442999
ENSG00000111704	NANOG	Trans-acting factors	C003	L-3	-0.442999
ENSG00000111704	NANOG	Trans-acting factors	C003	L-44	-0.442999
ENSG00000111704	NANOG	Trans-acting factors	C003	L-92	-0.442999
ENSG00000111704	NANOG	Trans-acting factors	C003	R+1	1.65909
ENSG00000111704	NANOG	Trans-acting factors	C003	R+194	-0.442999
ENSG00000111704	NANOG	Trans-acting factors	C003	R+45	2.79056
ENSG00000111704	NANOG	Trans-acting factors	C003	R+82	-0.442999
ENSG00000111704	NANOG	Trans-acting factors	C004	L-44	0.114571
ENSG00000111704	NANOG	Trans-acting factors	C004	R+1	1.76361
ENSG00000111704	NANOG	Trans-acting factors	C004	R+194	-0.442999
ENSG00000111704	NANOG	Trans-acting factors	C004	R+45	-0.442999
ENSG00000135457	CP2	Trans-acting factors	C001	L-3	-0.0438937
ENSG00000135457	CP2	Trans-acting factors	C001	L-44	-1.71014
ENSG00000135457	CP2	Trans-acting factors	C001	L-92	-1.06319
ENSG00000135457	CP2	Trans-acting factors	C001	R+1	0.728752
ENSG00000135457	CP2	Trans-acting factors	C001	R+194	2.25255
ENSG00000135457	CP2	Trans-acting factors	C001	R+45	1.63221
ENSG00000135457	CP2	Trans-acting factors	C001	R+82	0.20576
ENSG00000135457	CP2	Trans-acting factors	C002	L-3	-0.334883
ENSG00000135457	CP2	Trans-acting factors	C002	L-44	-0.30097
ENSG00000135457	CP2	Trans-acting factors	C002	L-92	-1.27455
ENSG00000135457	CP2	Trans-acting factors	C002	R+1	-0.383232
ENSG00000135457	CP2	Trans-acting factors	C002	R+194	0.833825
ENSG00000135457	CP2	Trans-acting factors	C002	R+45	-0.207022
ENSG00000135457	CP2	Trans-acting factors	C002	R+82	0.77037
ENSG00000135457	CP2	Trans-acting factors	C003	L-3	0.188641
ENSG00000135457	CP2	Trans-acting factors	C003	L-44	-1.38546
ENSG00000135457	CP2	Trans-acting factors	C003	L-92	-1.10537
ENSG00000135457	CP2	Trans-acting factors	C003	R+1	-0.0864661
ENSG00000135457	CP2	Trans-acting factors	C003	R+194	1.67907
ENSG00000135457	CP2	Trans-acting factors	C003	R+45	0.296572
ENSG00000135457	CP2	Trans-acting factors	C003	R+82	0.00309117
ENSG00000135457	CP2	Trans-acting factors	C004	L-44	-1.0767
ENSG00000135457	CP2	Trans-acting factors	C004	R+1	-0.129738
ENSG00000135457	CP2	Trans-acting factors	C004	R+194	0.936459
ENSG00000135457	CP2	Trans-acting factors	C004	R+45	-0.42568
ENSG00000135503	ALK4	Trans-acting factors	C001	L-3	0.326693
ENSG00000135503	ALK4	Trans-acting factors	C001	L-44	-1.16316
ENSG00000135503	ALK4	Trans-acting factors	C001	L-92	-0.281769
ENSG00000135503	ALK4	Trans-acting factors	C001	R+1	0.442163
ENSG00000135503	ALK4	Trans-acting factors	C001	R+194	0.0711064
ENSG00000135503	ALK4	Trans-acting factors	C001	R+45	3.97168
ENSG00000135503	ALK4	Trans-acting factors	C001	R+82	-0.501573
ENSG00000135503	ALK4	Trans-acting factors	C002	L-3	0.243038
ENSG00000135503	ALK4	Trans-acting factors	C002	L-44	0.111002
ENSG00000135503	ALK4	Trans-acting factors	C002	L-92	-0.686321
ENSG00000135503	ALK4	Trans-acting factors	C002	R+1	-1.01033
ENSG00000135503	ALK4	Trans-acting factors	C002	R+194	0.0610331
ENSG00000135503	ALK4	Trans-acting factors	C002	R+45	1.22589
ENSG00000135503	ALK4	Trans-acting factors	C002	R+82	-0.63278
ENSG00000135503	ALK4	Trans-acting factors	C003	L-3	-0.402384
ENSG00000135503	ALK4	Trans-acting factors	C003	L-44	-0.848941
ENSG00000135503	ALK4	Trans-acting factors	C003	L-92	-0.298142
ENSG00000135503	ALK4	Trans-acting factors	C003	R+1	-0.604513
ENSG00000135503	ALK4	Trans-acting factors	C003	R+194	-0.188585
ENSG00000135503	ALK4	Trans-acting factors	C003	R+45	0.101219
ENSG00000135503	ALK4	Trans-acting factors	C003	R+82	1.00539
ENSG00000135503	ALK4	Trans-acting factors	C004	L-44	-0.272145
ENSG00000135503	ALK4	Trans-acting factors	C004	R+1	-0.240869
ENSG00000135503	ALK4	Trans-acting factors	C004	R+194	-0.485267
ENSG00000135503	ALK4	Trans-acting factors	C004	R+45	0.0575608
ENSG00000185591	SP1	Trans-acting factors	C001	L-3	0.63409
ENSG00000185591	SP1	Trans-acting factors	C001	L-44	-1.92922
ENSG00000185591	SP1	Trans-acting factors	C001	L-92	-1.22742
ENSG00000185591	SP1	Trans-acting factors	C001	R+1	0.343602
ENSG00000185591	SP1	Trans-acting factors	C001	R+194	0.839995
ENSG00000185591	SP1	Trans-acting factors	C001	R+45	-0.132761
ENSG00000185591	SP1	Trans-acting factors	C001	R+82	1.05105
ENSG00000185591	SP1	Trans-acting factors	C002	L-3	0.340575
ENSG00000185591	SP1	Trans-acting factors	C002	L-44	-1.19358
ENSG00000185591	SP1	Trans-acting factors	C002	L-92	-0.657493
ENSG00000185591	SP1	Trans-acting factors	C002	R+1	-0.550902
ENSG00000185591	SP1	Trans-acting factors	C002	R+194	0.378747
ENSG00000185591	SP1	Trans-acting factors	C002	R+45	0.831369
ENSG00000185591	SP1	Trans-acting factors	C002	R+82	0.971923
ENSG00000185591	SP1	Trans-acting factors	C003	L-3	0.39557
ENSG00000185591	SP1	Trans-acting factors	C003	L-44	-1.7088
ENSG00000185591	SP1	Trans-acting factors	C003	L-92	-0.627206
ENSG00000185591	SP1	Trans-acting factors	C003	R+1	-0.976442
ENSG00000185591	SP1	Trans-acting factors	C003	R+194	1.01063
ENSG00000185591	SP1	Trans-acting factors	C003	R+45	1.64758
ENSG00000185591	SP1	Trans-acting factors	C003	R+82	1.23077
ENSG00000185591	SP1	Trans-acting factors	C004	L-44	-1.13774
ENSG00000185591	SP1	Trans-acting factors	C004	R+1	-0.00272418
ENSG00000185591	SP1	Trans-acting factors	C004	R+194	1.03721
ENSG00000185591	SP1	Trans-acting factors	C004	R+45	-0.568812
ENSG00000123405	NF-E2	Trans-acting factors	C001	L-3	-0.192275
ENSG00000123405	NF-E2	Trans-acting factors	C001	L-44	-0.273404
ENSG00000123405	NF-E2	Trans-acting factors	C001	L-92	0.0331584
ENSG00000123405	NF-E2	Trans-acting factors	C001	R+1	-0.763249
ENSG00000123405	NF-E2	Trans-acting factors	C001	R+194	-0.592887
ENSG00000123405	NF-E2	Trans-acting factors	C001	R+45	1.32251
ENSG00000123405	NF-E2	Trans-acting factors	C001	R+82	-0.934784
ENSG00000123405	NF-E2	Trans-acting factors	C002	L-3	1.04135
ENSG00000123405	NF-E2	Trans-acting factors	C002	L-44	-0.131649
ENSG00000123405	NF-E2	Trans-acting factors	C002	L-92	1.62243
ENSG00000123405	NF-E2	Trans-acting factors	C002	R+1	-0.863381
ENSG00000123405	NF-E2	Trans-acting factors	C002	R+194	-0.356179
ENSG00000123405	NF-E2	Trans-acting factors	C002	R+45	-0.399989
ENSG00000123405	NF-E2	Trans-acting factors	C002	R+82	0.212425
ENSG00000123405	NF-E2	Trans-acting factors	C003	L-3	0.189675
ENSG00000123405	NF-E2	Trans-acting factors	C003	L-44	-0.894491
ENSG00000123405	NF-E2	Trans-acting factors	C003	L-92	0.776516
ENSG00000123405	NF-E2	Trans-acting factors	C003	R+1	-0.867557
ENSG00000123405	NF-E2	Trans-acting factors	C003	R+194	-0.348485
ENSG00000123405	NF-E2	Trans-acting factors	C003	R+45	2.38835
ENSG00000123405	NF-E2	Trans-acting factors	C003	R+82	-0.821881
ENSG00000123405	NF-E2	Trans-acting factors	C004	L-44	-0.752964
ENSG00000123405	NF-E2	Trans-acting factors	C004	R+1	-0.775072
ENSG00000123405	NF-E2	Trans-acting factors	C004	R+194	-0.842633
ENSG00000123405	NF-E2	Trans-acting factors	C004	R+45	2.22447
ENSG00000120798	TR2	Trans-acting factors	C001	L-3	2.11238
ENSG00000120798	TR2	Trans-acting factors	C001	L-44	-1.3312
ENSG00000120798	TR2	Trans-acting factors	C001	L-92	-0.405115
ENSG00000120798	TR2	Trans-acting factors	C001	R+1	-0.904993
ENSG00000120798	TR2	Trans-acting factors	C001	R+194	-0.859259
ENSG00000120798	TR2	Trans-acting factors	C001	R+45	-0.314556
ENSG00000120798	TR2	Trans-acting factors	C001	R+82	2.06991
ENSG00000120798	TR2	Trans-acting factors	C002	L-3	0.146306
ENSG00000120798	TR2	Trans-acting factors	C002	L-44	-0.936944
ENSG00000120798	TR2	Trans-acting factors	C002	L-92	-0.289763
ENSG00000120798	TR2	Trans-acting factors	C002	R+1	-0.216319
ENSG00000120798	TR2	Trans-acting factors	C002	R+194	0.0600154
ENSG00000120798	TR2	Trans-acting factors	C002	R+45	-0.468037
ENSG00000120798	TR2	Trans-acting factors	C002	R+82	-0.456289
ENSG00000120798	TR2	Trans-acting factors	C003	L-3	-0.312508
ENSG00000120798	TR2	Trans-acting factors	C003	L-44	-1.00105
ENSG00000120798	TR2	Trans-acting factors	C003	L-92	-0.0698601
ENSG00000120798	TR2	Trans-acting factors	C003	R+1	-1.24296
ENSG00000120798	TR2	Trans-acting factors	C003	R+194	1.01519
ENSG00000120798	TR2	Trans-acting factors	C003	R+45	0.380885
ENSG00000120798	TR2	Trans-acting factors	C003	R+82	1.85368
ENSG00000120798	TR2	Trans-acting factors	C004	L-44	-0.52729
ENSG00000120798	TR2	Trans-acting factors	C004	R+1	-0.187631
ENSG00000120798	TR2	Trans-acting factors	C004	R+194	1.59382
ENSG00000120798	TR2	Trans-acting factors	C004	R+45	0.291579
ENSG00000150459	SAP18	Trans-acting factors	C001	L-3	0.780894
ENSG00000150459	SAP18	Trans-acting factors	C001	L-44	-1.69619
ENSG00000150459	SAP18	Trans-acting factors	C001	L-92	-0.62134
ENSG00000150459	SAP18	Trans-acting factors	C001	R+1	0.479877
ENSG00000150459	SAP18	Trans-acting factors	C001	R+194	0.356132
ENSG00000150459	SAP18	Trans-acting factors	C001	R+45	1.59064
ENSG00000150459	SAP18	Trans-acting factors	C001	R+82	0.394915
ENSG00000150459	SAP18	Trans-acting factors	C002	L-3	0.393289
ENSG00000150459	SAP18	Trans-acting factors	C002	L-44	-1.43962
ENSG00000150459	SAP18	Trans-acting factors	C002	L-92	-1.01631
ENSG00000150459	SAP18	Trans-acting factors	C002	R+1	-0.9523
ENSG00000150459	SAP18	Trans-acting factors	C002	R+194	0.511681
ENSG00000150459	SAP18	Trans-acting factors	C002	R+45	1.68844
ENSG00000150459	SAP18	Trans-acting factors	C002	R+82	0.363031
ENSG00000150459	SAP18	Trans-acting factors	C003	L-3	0.438387
ENSG00000150459	SAP18	Trans-acting factors	C003	L-44	-1.74587
ENSG00000150459	SAP18	Trans-acting factors	C003	L-92	-1.05084
ENSG00000150459	SAP18	Trans-acting factors	C003	R+1	-0.451902
ENSG00000150459	SAP18	Trans-acting factors	C003	R+194	0.773047
ENSG00000150459	SAP18	Trans-acting factors	C003	R+45	0.962691
ENSG00000150459	SAP18	Trans-acting factors	C003	R+82	0.012598
ENSG00000150459	SAP18	Trans-acting factors	C004	L-44	-1.17515
ENSG00000150459	SAP18	Trans-acting factors	C004	R+1	-0.391796
ENSG00000150459	SAP18	Trans-acting factors	C004	R+194	0.422232
ENSG00000150459	SAP18	Trans-acting factors	C004	R+45	1.37347
ENSG00000100811	YY1	Trans-acting factors	C001	L-3	0.00961838
ENSG00000100811	YY1	Trans-acting factors	C001	L-44	-1.9556
ENSG00000100811	YY1	Trans-acting factors	C001	L-92	-1.25468
ENSG00000100811	YY1	Trans-acting factors	C001	R+1	-0.376197
ENSG00000100811	YY1	Trans-acting factors	C001	R+194	0.463918
ENSG00000100811	YY1	Trans-acting factors	C001	R+45	0.260735
ENSG00000100811	YY1	Trans-acting factors	C001	R+82	1.08124
ENSG00000100811	YY1	Trans-acting factors	C002	L-3	-0.116976
ENSG00000100811	YY1	Trans-acting factors	C002	L-44	-0.504013
ENSG00000100811	YY1	Trans-acting factors	C002	L-92	-0.905192
ENSG00000100811	YY1	Trans-acting factors	C002	R+1	-0.781916
ENSG00000100811	YY1	Trans-acting factors	C002	R+194	1.0962
ENSG00000100811	YY1	Trans-acting factors	C002	R+45	0.467236
ENSG00000100811	YY1	Trans-acting factors	C002	R+82	1.27032
ENSG00000100811	YY1	Trans-acting factors	C003	L-3	-0.330672
ENSG00000100811	YY1	Trans-acting factors	C003	L-44	-1.32916
ENSG00000100811	YY1	Trans-acting factors	C003	L-92	-1.04553
ENSG00000100811	YY1	Trans-acting factors	C003	R+1	-0.579485
ENSG00000100811	YY1	Trans-acting factors	C003	R+194	1.91219
ENSG00000100811	YY1	Trans-acting factors	C003	R+45	0.184231
ENSG00000100811	YY1	Trans-acting factors	C003	R+82	1.26084
ENSG00000100811	YY1	Trans-acting factors	C004	L-44	-0.70255
ENSG00000100811	YY1	Trans-acting factors	C004	R+1	0.435492
ENSG00000100811	YY1	Trans-acting factors	C004	R+194	1.71252
ENSG00000100811	YY1	Trans-acting factors	C004	R+45	-0.272565
ENSG00000169375	SIN3	Trans-acting factors	C001	L-3	0.307263
ENSG00000169375	SIN3	Trans-acting factors	C001	L-44	-1.7084
ENSG00000169375	SIN3	Trans-acting factors	C001	L-92	-1.23344
ENSG00000169375	SIN3	Trans-acting factors	C001	R+1	-0.279422
ENSG00000169375	SIN3	Trans-acting factors	C001	R+194	1.19711
ENSG00000169375	SIN3	Trans-acting factors	C001	R+45	1.15246
ENSG00000169375	SIN3	Trans-acting factors	C001	R+82	1.12282
ENSG00000169375	SIN3	Trans-acting factors	C002	L-3	-0.0627246
ENSG00000169375	SIN3	Trans-acting factors	C002	L-44	-0.560753
ENSG00000169375	SIN3	Trans-acting factors	C002	L-92	-1.19928
ENSG00000169375	SIN3	Trans-acting factors	C002	R+1	-0.540494
ENSG00000169375	SIN3	Trans-acting factors	C002	R+194	0.835492
ENSG00000169375	SIN3	Trans-acting factors	C002	R+45	0.939619
ENSG00000169375	SIN3	Trans-acting factors	C002	R+82	0.489692
ENSG00000169375	SIN3	Trans-acting factors	C003	L-3	0.262207
ENSG00000169375	SIN3	Trans-acting factors	C003	L-44	-1.33442
ENSG00000169375	SIN3	Trans-acting factors	C003	L-92	-1.31023
ENSG00000169375	SIN3	Trans-acting factors	C003	R+1	-1.02462
ENSG00000169375	SIN3	Trans-acting factors	C003	R+194	1.24225
ENSG00000169375	SIN3	Trans-acting factors	C003	R+45	0.571819
ENSG00000169375	SIN3	Trans-acting factors	C003	R+82	0.592974
ENSG00000169375	SIN3	Trans-acting factors	C004	L-44	-1.07711
ENSG00000169375	SIN3	Trans-acting factors	C004	R+1	-0.159332
ENSG00000169375	SIN3	Trans-acting factors	C004	R+194	1.86158
ENSG00000169375	SIN3	Trans-acting factors	C004	R+45	-0.0850766
ENSG00000130656	HBZ	alpha globin locus	C001	L-3	0.371435
ENSG00000130656	HBZ	alpha globin locus	C001	L-44	-0.479585
ENSG00000130656	HBZ	alpha globin locus	C001	L-92	-0.16309
ENSG00000130656	HBZ	alpha globin locus	C001	R+1	-0.479585
ENSG00000130656	HBZ	alpha globin locus	C001	R+194	-0.479585
ENSG00000130656	HBZ	alpha globin locus	C001	R+45	-0.479585
ENSG00000130656	HBZ	alpha globin locus	C001	R+82	-0.479585
ENSG00000130656	HBZ	alpha globin locus	C002	L-3	-0.479585
ENSG00000130656	HBZ	alpha globin locus	C002	L-44	-0.479585
ENSG00000130656	HBZ	alpha globin locus	C002	L-92	-0.199735
ENSG00000130656	HBZ	alpha globin locus	C002	R+1	-0.479585
ENSG00000130656	HBZ	alpha globin locus	C002	R+194	-0.479585
ENSG00000130656	HBZ	alpha globin locus	C002	R+45	-0.479585
ENSG00000130656	HBZ	alpha globin locus	C002	R+82	4.126
ENSG00000130656	HBZ	alpha globin locus	C003	L-3	1.11057
ENSG00000130656	HBZ	alpha globin locus	C003	L-44	-0.210585
ENSG00000130656	HBZ	alpha globin locus	C003	L-92	-0.479585
ENSG00000130656	HBZ	alpha globin locus	C003	R+1	-0.479585
ENSG00000130656	HBZ	alpha globin locus	C003	R+194	1.11826
ENSG00000130656	HBZ	alpha globin locus	C003	R+45	0.447392
ENSG00000130656	HBZ	alpha globin locus	C003	R+82	-0.479585
ENSG00000130656	HBZ	alpha globin locus	C004	L-44	-0.159903
ENSG00000130656	HBZ	alpha globin locus	C004	R+1	-0.479585
ENSG00000130656	HBZ	alpha globin locus	C004	R+194	-0.479585
ENSG00000130656	HBZ	alpha globin locus	C004	R+45	0.753439
ENSG00000206177	HBM	alpha globin locus	C001	L-3	0.72991
ENSG00000206177	HBM	alpha globin locus	C001	L-44	-1.1061
ENSG00000206177	HBM	alpha globin locus	C001	L-92	-0.366566
ENSG00000206177	HBM	alpha globin locus	C001	R+1	-0.525863
ENSG00000206177	HBM	alpha globin locus	C001	R+194	-0.272079
ENSG00000206177	HBM	alpha globin locus	C001	R+45	0.970954
ENSG00000206177	HBM	alpha globin locus	C001	R+82	-1.13409
ENSG00000206177	HBM	alpha globin locus	C002	L-3	2.09032
ENSG00000206177	HBM	alpha globin locus	C002	L-44	-0.650796
ENSG00000206177	HBM	alpha globin locus	C002	L-92	2.90653
ENSG00000206177	HBM	alpha globin locus	C002	R+1	-1.06717
ENSG00000206177	HBM	alpha globin locus	C002	R+194	-0.486895
ENSG00000206177	HBM	alpha globin locus	C002	R+45	1.15017
ENSG00000206177	HBM	alpha globin locus	C002	R+82	-0.505684
ENSG00000206177	HBM	alpha globin locus	C003	L-3	0.371679
ENSG00000206177	HBM	alpha globin locus	C003	L-44	-0.995956
ENSG00000206177	HBM	alpha globin locus	C003	L-92	0.365917
ENSG00000206177	HBM	alpha globin locus	C003	R+1	-0.670142
ENSG00000206177	HBM	alpha globin locus	C003	R+194	0.431141
ENSG00000206177	HBM	alpha globin locus	C003	R+45	-0.215018
ENSG00000206177	HBM	alpha globin locus	C003	R+82	-0.324931
ENSG00000206177	HBM	alpha globin locus	C004	L-44	-0.462338
ENSG00000206177	HBM	alpha globin locus	C004	R+1	-0.727092
ENSG00000206177	HBM	alpha globin locus	C004	R+194	-0.210828
ENSG00000206177	HBM	alpha globin locus	C004	R+45	0.704927
ENSG00000206178	HBZP1	alpha globin locus	C001	L-3	NA
ENSG00000206178	HBZP1	alpha globin locus	C001	L-44	NA
ENSG00000206178	HBZP1	alpha globin locus	C001	L-92	NA
ENSG00000206178	HBZP1	alpha globin locus	C001	R+1	NA
ENSG00000206178	HBZP1	alpha globin locus	C001	R+194	NA
ENSG00000206178	HBZP1	alpha globin locus	C001	R+45	NA
ENSG00000206178	HBZP1	alpha globin locus	C001	R+82	NA
ENSG00000206178	HBZP1	alpha globin locus	C002	L-3	NA
ENSG00000206178	HBZP1	alpha globin locus	C002	L-44	NA
ENSG00000206178	HBZP1	alpha globin locus	C002	L-92	NA
ENSG00000206178	HBZP1	alpha globin locus	C002	R+1	NA
ENSG00000206178	HBZP1	alpha globin locus	C002	R+194	NA
ENSG00000206178	HBZP1	alpha globin locus	C002	R+45	NA
ENSG00000206178	HBZP1	alpha globin locus	C002	R+82	NA
ENSG00000206178	HBZP1	alpha globin locus	C003	L-3	NA
ENSG00000206178	HBZP1	alpha globin locus	C003	L-44	NA
ENSG00000206178	HBZP1	alpha globin locus	C003	L-92	NA
ENSG00000206178	HBZP1	alpha globin locus	C003	R+1	NA
ENSG00000206178	HBZP1	alpha globin locus	C003	R+194	NA
ENSG00000206178	HBZP1	alpha globin locus	C003	R+45	NA
ENSG00000206178	HBZP1	alpha globin locus	C003	R+82	NA
ENSG00000206178	HBZP1	alpha globin locus	C004	L-44	NA
ENSG00000206178	HBZP1	alpha globin locus	C004	R+1	NA
ENSG00000206178	HBZP1	alpha globin locus	C004	R+194	NA
ENSG00000206178	HBZP1	alpha globin locus	C004	R+45	NA
ENSG00000225323	HBAP1	alpha globin locus	C001	L-3	-0.270305
ENSG00000225323	HBAP1	alpha globin locus	C001	L-44	-0.270305
ENSG00000225323	HBAP1	alpha globin locus	C001	L-92	-0.270305
ENSG00000225323	HBAP1	alpha globin locus	C001	R+1	4.33199
ENSG00000225323	HBAP1	alpha globin locus	C001	R+194	-0.270305
ENSG00000225323	HBAP1	alpha globin locus	C001	R+45	-0.270305
ENSG00000225323	HBAP1	alpha globin locus	C001	R+82	-0.270305
ENSG00000225323	HBAP1	alpha globin locus	C002	L-3	-0.270305
ENSG00000225323	HBAP1	alpha globin locus	C002	L-44	1.88503
ENSG00000225323	HBAP1	alpha globin locus	C002	L-92	-0.270305
ENSG00000225323	HBAP1	alpha globin locus	C002	R+1	-0.270305
ENSG00000225323	HBAP1	alpha globin locus	C002	R+194	-0.270305
ENSG00000225323	HBAP1	alpha globin locus	C002	R+45	-0.270305
ENSG00000225323	HBAP1	alpha globin locus	C002	R+82	-0.270305
ENSG00000225323	HBAP1	alpha globin locus	C003	L-3	-0.270305
ENSG00000225323	HBAP1	alpha globin locus	C003	L-44	-0.270305
ENSG00000225323	HBAP1	alpha globin locus	C003	L-92	-0.270305
ENSG00000225323	HBAP1	alpha globin locus	C003	R+1	-0.270305
ENSG00000225323	HBAP1	alpha globin locus	C003	R+194	-0.270305
ENSG00000225323	HBAP1	alpha globin locus	C003	R+45	-0.270305
ENSG00000225323	HBAP1	alpha globin locus	C003	R+82	-0.270305
ENSG00000225323	HBAP1	alpha globin locus	C004	L-44	-0.270305
ENSG00000225323	HBAP1	alpha globin locus	C004	R+1	-0.270305
ENSG00000225323	HBAP1	alpha globin locus	C004	R+194	-0.270305
ENSG00000225323	HBAP1	alpha globin locus	C004	R+45	-0.270305
ENSG00000188536	HBA2	alpha globin locus	C001	L-3	1.17365
ENSG00000188536	HBA2	alpha globin locus	C001	L-44	-0.821779
ENSG00000188536	HBA2	alpha globin locus	C001	L-92	0.131207
ENSG00000188536	HBA2	alpha globin locus	C001	R+1	-0.678912
ENSG00000188536	HBA2	alpha globin locus	C001	R+194	-0.602082
ENSG00000188536	HBA2	alpha globin locus	C001	R+45	0.285016
ENSG00000188536	HBA2	alpha globin locus	C001	R+82	-0.664482
ENSG00000188536	HBA2	alpha globin locus	C002	L-3	2.57295
ENSG00000188536	HBA2	alpha globin locus	C002	L-44	-0.681969
ENSG00000188536	HBA2	alpha globin locus	C002	L-92	2.26202
ENSG00000188536	HBA2	alpha globin locus	C002	R+1	-0.707165
ENSG00000188536	HBA2	alpha globin locus	C002	R+194	-0.634467
ENSG00000188536	HBA2	alpha globin locus	C002	R+45	0.0210795
ENSG00000188536	HBA2	alpha globin locus	C002	R+82	-0.475272
ENSG00000188536	HBA2	alpha globin locus	C003	L-3	1.64162
ENSG00000188536	HBA2	alpha globin locus	C003	L-44	-0.795175
ENSG00000188536	HBA2	alpha globin locus	C003	L-92	0.960237
ENSG00000188536	HBA2	alpha globin locus	C003	R+1	-0.760014
ENSG00000188536	HBA2	alpha globin locus	C003	R+194	-0.560609
ENSG00000188536	HBA2	alpha globin locus	C003	R+45	-0.0118492
ENSG00000188536	HBA2	alpha globin locus	C003	R+82	-0.67215
ENSG00000188536	HBA2	alpha globin locus	C004	L-44	-0.673412
ENSG00000188536	HBA2	alpha globin locus	C004	R+1	-0.562274
ENSG00000188536	HBA2	alpha globin locus	C004	R+194	-0.52806
ENSG00000188536	HBA2	alpha globin locus	C004	R+45	0.781883
ENSG00000206172	HBA1	alpha globin locus	C001	L-3	0.827625
ENSG00000206172	HBA1	alpha globin locus	C001	L-44	-0.924694
ENSG00000206172	HBA1	alpha globin locus	C001	L-92	0.0389283
ENSG00000206172	HBA1	alpha globin locus	C001	R+1	-0.657043
ENSG00000206172	HBA1	alpha globin locus	C001	R+194	-0.626438
ENSG00000206172	HBA1	alpha globin locus	C001	R+45	-0.132543
ENSG00000206172	HBA1	alpha globin locus	C001	R+82	-0.703636
ENSG00000206172	HBA1	alpha globin locus	C002	L-3	2.31784
ENSG00000206172	HBA1	alpha globin locus	C002	L-44	-0.668212
ENSG00000206172	HBA1	alpha globin locus	C002	L-92	1.68818
ENSG00000206172	HBA1	alpha globin locus	C002	R+1	-0.71659
ENSG00000206172	HBA1	alpha globin locus	C002	R+194	-0.688747
ENSG00000206172	HBA1	alpha globin locus	C002	R+45	0.288613
ENSG00000206172	HBA1	alpha globin locus	C002	R+82	-0.448602
ENSG00000206172	HBA1	alpha globin locus	C003	L-3	2.35293
ENSG00000206172	HBA1	alpha globin locus	C003	L-44	-0.872136
ENSG00000206172	HBA1	alpha globin locus	C003	L-92	0.910817
ENSG00000206172	HBA1	alpha globin locus	C003	R+1	-0.745166
ENSG00000206172	HBA1	alpha globin locus	C003	R+194	-0.542697
ENSG00000206172	HBA1	alpha globin locus	C003	R+45	0.718949
ENSG00000206172	HBA1	alpha globin locus	C003	R+82	-0.746296
ENSG00000206172	HBA1	alpha globin locus	C004	L-44	-0.710059
ENSG00000206172	HBA1	alpha globin locus	C004	R+1	-0.376301
ENSG00000206172	HBA1	alpha globin locus	C004	R+194	-0.628502
ENSG00000206172	HBA1	alpha globin locus	C004	R+45	1.04378
ENSG00000086506	HBQ1	alpha globin locus	C001	L-3	0.908153
ENSG00000086506	HBQ1	alpha globin locus	C001	L-44	-0.692099
ENSG00000086506	HBQ1	alpha globin locus	C001	L-92	0.196198
ENSG00000086506	HBQ1	alpha globin locus	C001	R+1	-0.746075
ENSG00000086506	HBQ1	alpha globin locus	C001	R+194	-1.00149
ENSG00000086506	HBQ1	alpha globin locus	C001	R+45	0.0143197
ENSG00000086506	HBQ1	alpha globin locus	C001	R+82	-0.53202
ENSG00000086506	HBQ1	alpha globin locus	C002	L-3	2.42938
ENSG00000086506	HBQ1	alpha globin locus	C002	L-44	-0.332958
ENSG00000086506	HBQ1	alpha globin locus	C002	L-92	1.20818
ENSG00000086506	HBQ1	alpha globin locus	C002	R+1	-0.894208
ENSG00000086506	HBQ1	alpha globin locus	C002	R+194	-0.924655
ENSG00000086506	HBQ1	alpha globin locus	C002	R+45	1.47455
ENSG00000086506	HBQ1	alpha globin locus	C002	R+82	-0.473201
ENSG00000086506	HBQ1	alpha globin locus	C003	L-3	1.58775
ENSG00000086506	HBQ1	alpha globin locus	C003	L-44	-0.182632
ENSG00000086506	HBQ1	alpha globin locus	C003	L-92	0.984716
ENSG00000086506	HBQ1	alpha globin locus	C003	R+1	-0.882758
ENSG00000086506	HBQ1	alpha globin locus	C003	R+194	-0.44569
ENSG00000086506	HBQ1	alpha globin locus	C003	R+45	-0.061816
ENSG00000086506	HBQ1	alpha globin locus	C003	R+82	-0.377888
ENSG00000086506	HBQ1	alpha globin locus	C004	L-44	-0.960214
ENSG00000086506	HBQ1	alpha globin locus	C004	R+1	-0.869599
ENSG00000086506	HBQ1	alpha globin locus	C004	R+194	-0.895796
ENSG00000086506	HBQ1	alpha globin locus	C004	R+45	1.46985
ENSG00000007392	LUC7L	alpha globin locus	C001	L-3	1.03932
ENSG00000007392	LUC7L	alpha globin locus	C001	L-44	-1.28795
ENSG00000007392	LUC7L	alpha globin locus	C001	L-92	-0.853911
ENSG00000007392	LUC7L	alpha globin locus	C001	R+1	-1.56389
ENSG00000007392	LUC7L	alpha globin locus	C001	R+194	-1.18324
ENSG00000007392	LUC7L	alpha globin locus	C001	R+45	2.07767
ENSG00000007392	LUC7L	alpha globin locus	C001	R+82	-0.403963
ENSG00000007392	LUC7L	alpha globin locus	C002	L-3	0.433202
ENSG00000007392	LUC7L	alpha globin locus	C002	L-44	0.754459
ENSG00000007392	LUC7L	alpha globin locus	C002	L-92	-0.800754
ENSG00000007392	LUC7L	alpha globin locus	C002	R+1	-0.0566589
ENSG00000007392	LUC7L	alpha globin locus	C002	R+194	0.125716
ENSG00000007392	LUC7L	alpha globin locus	C002	R+45	0.820264
ENSG00000007392	LUC7L	alpha globin locus	C002	R+82	0.955531
ENSG00000007392	LUC7L	alpha globin locus	C003	L-3	0.496618
ENSG00000007392	LUC7L	alpha globin locus	C003	L-44	-1.15106
ENSG00000007392	LUC7L	alpha globin locus	C003	L-92	-1.25545
ENSG00000007392	LUC7L	alpha globin locus	C003	R+1	-1.24869
ENSG00000007392	LUC7L	alpha globin locus	C003	R+194	-0.618551
ENSG00000007392	LUC7L	alpha globin locus	C003	R+45	1.38213
ENSG00000007392	LUC7L	alpha globin locus	C003	R+82	-0.380247
ENSG00000007392	LUC7L	alpha globin locus	C004	L-44	1.01619
ENSG00000007392	LUC7L	alpha globin locus	C004	R+1	0.567205
ENSG00000007392	LUC7L	alpha globin locus	C004	R+194	0.739849
ENSG00000007392	LUC7L	alpha globin locus	C004	R+45	0.396218
ENSG00000179588	FOG1	Trans-acting factors	C001	L-3	-0.276334
ENSG00000179588	FOG1	Trans-acting factors	C001	L-44	-1.64777
ENSG00000179588	FOG1	Trans-acting factors	C001	L-92	-0.97469
ENSG00000179588	FOG1	Trans-acting factors	C001	R+1	1.28195
ENSG00000179588	FOG1	Trans-acting factors	C001	R+194	1.23589
ENSG00000179588	FOG1	Trans-acting factors	C001	R+45	0.91824
ENSG00000179588	FOG1	Trans-acting factors	C001	R+82	2.76385
ENSG00000179588	FOG1	Trans-acting factors	C002	L-3	-1.52957
ENSG00000179588	FOG1	Trans-acting factors	C002	L-44	0.280674
ENSG00000179588	FOG1	Trans-acting factors	C002	L-92	-0.735836
ENSG00000179588	FOG1	Trans-acting factors	C002	R+1	0.148972
ENSG00000179588	FOG1	Trans-acting factors	C002	R+194	0.419233
ENSG00000179588	FOG1	Trans-acting factors	C002	R+45	0.5826
ENSG00000179588	FOG1	Trans-acting factors	C002	R+82	0.302853
ENSG00000179588	FOG1	Trans-acting factors	C003	L-3	0.175682
ENSG00000179588	FOG1	Trans-acting factors	C003	L-44	-0.425591
ENSG00000179588	FOG1	Trans-acting factors	C003	L-92	-0.631596
ENSG00000179588	FOG1	Trans-acting factors	C003	R+1	-1.33611
ENSG00000179588	FOG1	Trans-acting factors	C003	R+194	0.551127
ENSG00000179588	FOG1	Trans-acting factors	C003	R+45	-0.187793
ENSG00000179588	FOG1	Trans-acting factors	C003	R+82	0.539007
ENSG00000179588	FOG1	Trans-acting factors	C004	L-44	-0.467139
ENSG00000179588	FOG1	Trans-acting factors	C004	R+1	-1.06193
ENSG00000179588	FOG1	Trans-acting factors	C004	R+194	0.603872
ENSG00000179588	FOG1	Trans-acting factors	C004	R+45	-0.529591
ENSG00000170004	CHD3	Trans-acting factors	C001	L-3	0.0113383
ENSG00000170004	CHD3	Trans-acting factors	C001	L-44	-1.41386
ENSG00000170004	CHD3	Trans-acting factors	C001	L-92	-1.26566
ENSG00000170004	CHD3	Trans-acting factors	C001	R+1	-0.0452917
ENSG00000170004	CHD3	Trans-acting factors	C001	R+194	1.28104
ENSG00000170004	CHD3	Trans-acting factors	C001	R+45	0.734849
ENSG00000170004	CHD3	Trans-acting factors	C001	R+82	1.43712
ENSG00000170004	CHD3	Trans-acting factors	C002	L-3	-0.215151
ENSG00000170004	CHD3	Trans-acting factors	C002	L-44	-0.231256
ENSG00000170004	CHD3	Trans-acting factors	C002	L-92	-1.16375
ENSG00000170004	CHD3	Trans-acting factors	C002	R+1	-0.363103
ENSG00000170004	CHD3	Trans-acting factors	C002	R+194	0.834457
ENSG00000170004	CHD3	Trans-acting factors	C002	R+45	0.661064
ENSG00000170004	CHD3	Trans-acting factors	C002	R+82	0.873759
ENSG00000170004	CHD3	Trans-acting factors	C003	L-3	-0.597667
ENSG00000170004	CHD3	Trans-acting factors	C003	L-44	-1.24659
ENSG00000170004	CHD3	Trans-acting factors	C003	L-92	-1.20619
ENSG00000170004	CHD3	Trans-acting factors	C003	R+1	-0.732979
ENSG00000170004	CHD3	Trans-acting factors	C003	R+194	1.33457
ENSG00000170004	CHD3	Trans-acting factors	C003	R+45	-0.553815
ENSG00000170004	CHD3	Trans-acting factors	C003	R+82	1.20934
ENSG00000170004	CHD3	Trans-acting factors	C004	L-44	-0.482893
ENSG00000170004	CHD3	Trans-acting factors	C004	R+1	-0.0899951
ENSG00000170004	CHD3	Trans-acting factors	C004	R+194	2.06717
ENSG00000170004	CHD3	Trans-acting factors	C004	R+45	-0.836502
ENSG00000073584	SMARCE1	Trans-acting factors	C001	L-3	0.628853
ENSG00000073584	SMARCE1	Trans-acting factors	C001	L-44	-0.731901
ENSG00000073584	SMARCE1	Trans-acting factors	C001	L-92	-0.451317
ENSG00000073584	SMARCE1	Trans-acting factors	C001	R+1	0.226241
ENSG00000073584	SMARCE1	Trans-acting factors	C001	R+194	-0.542455
ENSG00000073584	SMARCE1	Trans-acting factors	C001	R+45	-0.970391
ENSG00000073584	SMARCE1	Trans-acting factors	C001	R+82	-0.249816
ENSG00000073584	SMARCE1	Trans-acting factors	C002	L-3	-0.315411
ENSG00000073584	SMARCE1	Trans-acting factors	C002	L-44	-0.722093
ENSG00000073584	SMARCE1	Trans-acting factors	C002	L-92	0.149617
ENSG00000073584	SMARCE1	Trans-acting factors	C002	R+1	-1.5383
ENSG00000073584	SMARCE1	Trans-acting factors	C002	R+194	0.612589
ENSG00000073584	SMARCE1	Trans-acting factors	C002	R+45	3.35471
ENSG00000073584	SMARCE1	Trans-acting factors	C002	R+82	0.756631
ENSG00000073584	SMARCE1	Trans-acting factors	C003	L-3	0.0878563
ENSG00000073584	SMARCE1	Trans-acting factors	C003	L-44	-1.38514
ENSG00000073584	SMARCE1	Trans-acting factors	C003	L-92	-0.754612
ENSG00000073584	SMARCE1	Trans-acting factors	C003	R+1	0.107974
ENSG00000073584	SMARCE1	Trans-acting factors	C003	R+194	-0.540015
ENSG00000073584	SMARCE1	Trans-acting factors	C003	R+45	0.403395
ENSG00000073584	SMARCE1	Trans-acting factors	C003	R+82	0.0721304
ENSG00000073584	SMARCE1	Trans-acting factors	C004	L-44	-0.845461
ENSG00000073584	SMARCE1	Trans-acting factors	C004	R+1	0.808855
ENSG00000073584	SMARCE1	Trans-acting factors	C004	R+194	1.29248
ENSG00000073584	SMARCE1	Trans-acting factors	C004	R+45	0.545593
ENSG00000134046	MBD2	Trans-acting factors	C001	L-3	-0.0369637
ENSG00000134046	MBD2	Trans-acting factors	C001	L-44	-2.01096
ENSG00000134046	MBD2	Trans-acting factors	C001	L-92	-1.03312
ENSG00000134046	MBD2	Trans-acting factors	C001	R+1	0.80388
ENSG00000134046	MBD2	Trans-acting factors	C001	R+194	-0.0277512
ENSG00000134046	MBD2	Trans-acting factors	C001	R+45	0.466816
ENSG00000134046	MBD2	Trans-acting factors	C001	R+82	0.994099
ENSG00000134046	MBD2	Trans-acting factors	C002	L-3	-0.229115
ENSG00000134046	MBD2	Trans-acting factors	C002	L-44	-0.610306
ENSG00000134046	MBD2	Trans-acting factors	C002	L-92	-0.897875
ENSG00000134046	MBD2	Trans-acting factors	C002	R+1	-0.599426
ENSG00000134046	MBD2	Trans-acting factors	C002	R+194	0.402193
ENSG00000134046	MBD2	Trans-acting factors	C002	R+45	1.26549
ENSG00000134046	MBD2	Trans-acting factors	C002	R+82	0.683553
ENSG00000134046	MBD2	Trans-acting factors	C003	L-3	-0.212865
ENSG00000134046	MBD2	Trans-acting factors	C003	L-44	-1.87349
ENSG00000134046	MBD2	Trans-acting factors	C003	L-92	-0.940296
ENSG00000134046	MBD2	Trans-acting factors	C003	R+1	-0.899735
ENSG00000134046	MBD2	Trans-acting factors	C003	R+194	0.795076
ENSG00000134046	MBD2	Trans-acting factors	C003	R+45	1.40401
ENSG00000134046	MBD2	Trans-acting factors	C003	R+82	0.101855
ENSG00000134046	MBD2	Trans-acting factors	C004	L-44	-0.929476
ENSG00000134046	MBD2	Trans-acting factors	C004	R+1	0.520429
ENSG00000134046	MBD2	Trans-acting factors	C004	R+194	1.19258
ENSG00000134046	MBD2	Trans-acting factors	C004	R+45	1.67139
ENSG00000071655	MBD3	Trans-acting factors	C001	L-3	0.208061
ENSG00000071655	MBD3	Trans-acting factors	C001	L-44	-1.79037
ENSG00000071655	MBD3	Trans-acting factors	C001	L-92	-1.40393
ENSG00000071655	MBD3	Trans-acting factors	C001	R+1	1.61526
ENSG00000071655	MBD3	Trans-acting factors	C001	R+194	1.07232
ENSG00000071655	MBD3	Trans-acting factors	C001	R+45	1.34251
ENSG00000071655	MBD3	Trans-acting factors	C001	R+82	1.29084
ENSG00000071655	MBD3	Trans-acting factors	C002	L-3	-0.547264
ENSG00000071655	MBD3	Trans-acting factors	C002	L-44	-0.000695145
ENSG00000071655	MBD3	Trans-acting factors	C002	L-92	-1.14177
ENSG00000071655	MBD3	Trans-acting factors	C002	R+1	-0.501689
ENSG00000071655	MBD3	Trans-acting factors	C002	R+194	0.383247
ENSG00000071655	MBD3	Trans-acting factors	C002	R+45	0.505665
ENSG00000071655	MBD3	Trans-acting factors	C002	R+82	0.337108
ENSG00000071655	MBD3	Trans-acting factors	C003	L-3	-0.882725
ENSG00000071655	MBD3	Trans-acting factors	C003	L-44	-0.9146
ENSG00000071655	MBD3	Trans-acting factors	C003	L-92	-1.09262
ENSG00000071655	MBD3	Trans-acting factors	C003	R+1	-0.0788353
ENSG00000071655	MBD3	Trans-acting factors	C003	R+194	0.769061
ENSG00000071655	MBD3	Trans-acting factors	C003	R+45	-0.962988
ENSG00000071655	MBD3	Trans-acting factors	C003	R+82	0.757632
ENSG00000071655	MBD3	Trans-acting factors	C004	L-44	-0.795371
ENSG00000071655	MBD3	Trans-acting factors	C004	R+1	1.09552
ENSG00000071655	MBD3	Trans-acting factors	C004	R+194	1.40941
ENSG00000071655	MBD3	Trans-acting factors	C004	R+45	-0.673785
ENSG00000071564	E2A	Trans-acting factors	C001	L-3	-0.0869018
ENSG00000071564	E2A	Trans-acting factors	C001	L-44	-1.5467
ENSG00000071564	E2A	Trans-acting factors	C001	L-92	-1.10851
ENSG00000071564	E2A	Trans-acting factors	C001	R+1	0.342126
ENSG00000071564	E2A	Trans-acting factors	C001	R+194	-0.0327885
ENSG00000071564	E2A	Trans-acting factors	C001	R+45	0.489079
ENSG00000071564	E2A	Trans-acting factors	C001	R+82	0.482577
ENSG00000071564	E2A	Trans-acting factors	C002	L-3	0.323361
ENSG00000071564	E2A	Trans-acting factors	C002	L-44	-0.749028
ENSG00000071564	E2A	Trans-acting factors	C002	L-92	-0.679665
ENSG00000071564	E2A	Trans-acting factors	C002	R+1	-0.406339
ENSG00000071564	E2A	Trans-acting factors	C002	R+194	1.47601
ENSG00000071564	E2A	Trans-acting factors	C002	R+45	2.11028
ENSG00000071564	E2A	Trans-acting factors	C002	R+82	0.928036
ENSG00000071564	E2A	Trans-acting factors	C003	L-3	-0.1042
ENSG00000071564	E2A	Trans-acting factors	C003	L-44	-1.29671
ENSG00000071564	E2A	Trans-acting factors	C003	L-92	-1.1921
ENSG00000071564	E2A	Trans-acting factors	C003	R+1	-0.858185
ENSG00000071564	E2A	Trans-acting factors	C003	R+194	0.877779
ENSG00000071564	E2A	Trans-acting factors	C003	R+45	-0.633838
ENSG00000071564	E2A	Trans-acting factors	C003	R+82	0.825774
ENSG00000071564	E2A	Trans-acting factors	C004	L-44	-0.813627
ENSG00000071564	E2A	Trans-acting factors	C004	R+1	0.560162
ENSG00000071564	E2A	Trans-acting factors	C004	R+194	1.91012
ENSG00000071564	E2A	Trans-acting factors	C004	R+45	-0.816705
ENSG00000178951	LRF	Trans-acting factors	C001	L-3	-0.200126
ENSG00000178951	LRF	Trans-acting factors	C001	L-44	-1.68171
ENSG00000178951	LRF	Trans-acting factors	C001	L-92	-1.20914
ENSG00000178951	LRF	Trans-acting factors	C001	R+1	1.27541
ENSG00000178951	LRF	Trans-acting factors	C001	R+194	1.55454
ENSG00000178951	LRF	Trans-acting factors	C001	R+45	0.492851
ENSG00000178951	LRF	Trans-acting factors	C001	R+82	1.42847
ENSG00000178951	LRF	Trans-acting factors	C002	L-3	-0.422574
ENSG00000178951	LRF	Trans-acting factors	C002	L-44	-0.510715
ENSG00000178951	LRF	Trans-acting factors	C002	L-92	-1.1393
ENSG00000178951	LRF	Trans-acting factors	C002	R+1	0.832476
ENSG00000178951	LRF	Trans-acting factors	C002	R+194	0.533159
ENSG00000178951	LRF	Trans-acting factors	C002	R+45	0.432558
ENSG00000178951	LRF	Trans-acting factors	C002	R+82	1.12247
ENSG00000178951	LRF	Trans-acting factors	C003	L-3	-0.207595
ENSG00000178951	LRF	Trans-acting factors	C003	L-44	-1.44881
ENSG00000178951	LRF	Trans-acting factors	C003	L-92	-1.23331
ENSG00000178951	LRF	Trans-acting factors	C003	R+1	-0.972544
ENSG00000178951	LRF	Trans-acting factors	C003	R+194	1.23126
ENSG00000178951	LRF	Trans-acting factors	C003	R+45	-0.43188
ENSG00000178951	LRF	Trans-acting factors	C003	R+82	0.989792
ENSG00000178951	LRF	Trans-acting factors	C004	L-44	-0.844129
ENSG00000178951	LRF	Trans-acting factors	C004	R+1	-0.0778367
ENSG00000178951	LRF	Trans-acting factors	C004	R+194	0.968956
ENSG00000178951	LRF	Trans-acting factors	C004	R+45	-0.482285
ENSG00000090339	ICAM	Trans-acting factors	C001	L-3	-0.378329
ENSG00000090339	ICAM	Trans-acting factors	C001	L-44	-0.744188
ENSG00000090339	ICAM	Trans-acting factors	C001	L-92	-0.658942
ENSG00000090339	ICAM	Trans-acting factors	C001	R+1	4.36641
ENSG00000090339	ICAM	Trans-acting factors	C001	R+194	-0.664809
ENSG00000090339	ICAM	Trans-acting factors	C001	R+45	0.490784
ENSG00000090339	ICAM	Trans-acting factors	C001	R+82	-0.332409
ENSG00000090339	ICAM	Trans-acting factors	C002	L-3	-0.329328
ENSG00000090339	ICAM	Trans-acting factors	C002	L-44	-0.690726
ENSG00000090339	ICAM	Trans-acting factors	C002	L-92	0.903169
ENSG00000090339	ICAM	Trans-acting factors	C002	R+1	0.266044
ENSG00000090339	ICAM	Trans-acting factors	C002	R+194	-0.183058
ENSG00000090339	ICAM	Trans-acting factors	C002	R+45	-0.298791
ENSG00000090339	ICAM	Trans-acting factors	C002	R+82	-0.000510744
ENSG00000090339	ICAM	Trans-acting factors	C003	L-3	-0.299458
ENSG00000090339	ICAM	Trans-acting factors	C003	L-44	-0.76163
ENSG00000090339	ICAM	Trans-acting factors	C003	L-92	-0.413205
ENSG00000090339	ICAM	Trans-acting factors	C003	R+1	-0.182727
ENSG00000090339	ICAM	Trans-acting factors	C003	R+194	-0.260039
ENSG00000090339	ICAM	Trans-acting factors	C003	R+45	0.175515
ENSG00000090339	ICAM	Trans-acting factors	C003	R+82	-0.303996
ENSG00000090339	ICAM	Trans-acting factors	C004	L-44	-0.0685815
ENSG00000090339	ICAM	Trans-acting factors	C004	R+1	-0.0914132
ENSG00000090339	ICAM	Trans-acting factors	C004	R+194	-0.110055
ENSG00000090339	ICAM	Trans-acting factors	C004	R+45	0.57027
ENSG00000127616	BRG1	Trans-acting factors	C001	L-3	-0.309618
ENSG00000127616	SMARCA4	Trans-acting factors	C001	L-3	-0.309618
ENSG00000127616	BRG1	Trans-acting factors	C001	L-44	-1.39185
ENSG00000127616	SMARCA4	Trans-acting factors	C001	L-44	-1.39185
ENSG00000127616	BRG1	Trans-acting factors	C001	L-92	-1.28701
ENSG00000127616	SMARCA4	Trans-acting factors	C001	L-92	-1.28701
ENSG00000127616	BRG1	Trans-acting factors	C001	R+1	0.294513
ENSG00000127616	SMARCA4	Trans-acting factors	C001	R+1	0.294513
ENSG00000127616	BRG1	Trans-acting factors	C001	R+194	1.27079
ENSG00000127616	SMARCA4	Trans-acting factors	C001	R+194	1.27079
ENSG00000127616	BRG1	Trans-acting factors	C001	R+45	0.564664
ENSG00000127616	SMARCA4	Trans-acting factors	C001	R+45	0.564664
ENSG00000127616	BRG1	Trans-acting factors	C001	R+82	1.17103
ENSG00000127616	SMARCA4	Trans-acting factors	C001	R+82	1.17103
ENSG00000127616	BRG1	Trans-acting factors	C002	L-3	-0.538295
ENSG00000127616	SMARCA4	Trans-acting factors	C002	L-3	-0.538295
ENSG00000127616	BRG1	Trans-acting factors	C002	L-44	-0.408142
ENSG00000127616	SMARCA4	Trans-acting factors	C002	L-44	-0.408142
ENSG00000127616	BRG1	Trans-acting factors	C002	L-92	-1.11625
ENSG00000127616	SMARCA4	Trans-acting factors	C002	L-92	-1.11625
ENSG00000127616	BRG1	Trans-acting factors	C002	R+1	-0.179227
ENSG00000127616	SMARCA4	Trans-acting factors	C002	R+1	-0.179227
ENSG00000127616	BRG1	Trans-acting factors	C002	R+194	1.11518
ENSG00000127616	SMARCA4	Trans-acting factors	C002	R+194	1.11518
ENSG00000127616	BRG1	Trans-acting factors	C002	R+45	0.50086
ENSG00000127616	SMARCA4	Trans-acting factors	C002	R+45	0.50086
ENSG00000127616	BRG1	Trans-acting factors	C002	R+82	1.21683
ENSG00000127616	SMARCA4	Trans-acting factors	C002	R+82	1.21683
ENSG00000127616	BRG1	Trans-acting factors	C003	L-3	-0.569952
ENSG00000127616	SMARCA4	Trans-acting factors	C003	L-3	-0.569952
ENSG00000127616	BRG1	Trans-acting factors	C003	L-44	-1.19953
ENSG00000127616	SMARCA4	Trans-acting factors	C003	L-44	-1.19953
ENSG00000127616	BRG1	Trans-acting factors	C003	L-92	-1.15503
ENSG00000127616	SMARCA4	Trans-acting factors	C003	L-92	-1.15503
ENSG00000127616	BRG1	Trans-acting factors	C003	R+1	-0.838129
ENSG00000127616	SMARCA4	Trans-acting factors	C003	R+1	-0.838129
ENSG00000127616	BRG1	Trans-acting factors	C003	R+194	2.1522
ENSG00000127616	SMARCA4	Trans-acting factors	C003	R+194	2.1522
ENSG00000127616	BRG1	Trans-acting factors	C003	R+45	0.011552
ENSG00000127616	SMARCA4	Trans-acting factors	C003	R+45	0.011552
ENSG00000127616	BRG1	Trans-acting factors	C003	R+82	0.795617
ENSG00000127616	SMARCA4	Trans-acting factors	C003	R+82	0.795617
ENSG00000127616	BRG1	Trans-acting factors	C004	L-44	-0.470464
ENSG00000127616	SMARCA4	Trans-acting factors	C004	L-44	-0.470464
ENSG00000127616	BRG1	Trans-acting factors	C004	R+1	-0.18026
ENSG00000127616	SMARCA4	Trans-acting factors	C004	R+1	-0.18026
ENSG00000127616	BRG1	Trans-acting factors	C004	R+194	1.44537
ENSG00000127616	SMARCA4	Trans-acting factors	C004	R+194	1.44537
ENSG00000127616	BRG1	Trans-acting factors	C004	R+45	-0.89484
ENSG00000127616	SMARCA4	Trans-acting factors	C004	R+45	-0.89484
ENSG00000159216	RUNX1	Trans-acting factors	C001	L-3	-0.237114
ENSG00000159216	RUNX1	Trans-acting factors	C001	L-44	0.209871
ENSG00000159216	RUNX1	Trans-acting factors	C001	L-92	-0.555163
ENSG00000159216	RUNX1	Trans-acting factors	C001	R+1	-1.26689
ENSG00000159216	RUNX1	Trans-acting factors	C001	R+194	0.232799
ENSG00000159216	RUNX1	Trans-acting factors	C001	R+45	1.20627
ENSG00000159216	RUNX1	Trans-acting factors	C001	R+82	-0.0237273
ENSG00000159216	RUNX1	Trans-acting factors	C002	L-3	-0.791249
ENSG00000159216	RUNX1	Trans-acting factors	C002	L-44	1.28434
ENSG00000159216	RUNX1	Trans-acting factors	C002	L-92	-0.881215
ENSG00000159216	RUNX1	Trans-acting factors	C002	R+1	-1.25748
ENSG00000159216	RUNX1	Trans-acting factors	C002	R+194	0.0742271
ENSG00000159216	RUNX1	Trans-acting factors	C002	R+45	-1.68129
ENSG00000159216	RUNX1	Trans-acting factors	C002	R+82	-0.314855
ENSG00000159216	RUNX1	Trans-acting factors	C003	L-3	-0.534067
ENSG00000159216	RUNX1	Trans-acting factors	C003	L-44	1.47024
ENSG00000159216	RUNX1	Trans-acting factors	C003	L-92	-0.910219
ENSG00000159216	RUNX1	Trans-acting factors	C003	R+1	0.127817
ENSG00000159216	RUNX1	Trans-acting factors	C003	R+194	0.110149
ENSG00000159216	RUNX1	Trans-acting factors	C003	R+45	2.44007
ENSG00000159216	RUNX1	Trans-acting factors	C003	R+82	0.17771
ENSG00000159216	RUNX1	Trans-acting factors	C004	L-44	1.28744
ENSG00000159216	RUNX1	Trans-acting factors	C004	R+1	-0.589196
ENSG00000159216	RUNX1	Trans-acting factors	C004	R+194	-0.663624
ENSG00000159216	RUNX1	Trans-acting factors	C004	R+45	1.08515
ENSG00000100030	MAPK1	Trans-acting factors	C001	L-3	0.385035
ENSG00000100030	MAPK1	Trans-acting factors	C001	L-44	-2.0879
ENSG00000100030	MAPK1	Trans-acting factors	C001	L-92	-1.10179
ENSG00000100030	MAPK1	Trans-acting factors	C001	R+1	0.0358424
ENSG00000100030	MAPK1	Trans-acting factors	C001	R+194	0.797199
ENSG00000100030	MAPK1	Trans-acting factors	C001	R+45	0.821432
ENSG00000100030	MAPK1	Trans-acting factors	C001	R+82	0.127093
ENSG00000100030	MAPK1	Trans-acting factors	C002	L-3	-0.0580884
ENSG00000100030	MAPK1	Trans-acting factors	C002	L-44	-0.862378
ENSG00000100030	MAPK1	Trans-acting factors	C002	L-92	-0.607071
ENSG00000100030	MAPK1	Trans-acting factors	C002	R+1	-0.463904
ENSG00000100030	MAPK1	Trans-acting factors	C002	R+194	0.743074
ENSG00000100030	MAPK1	Trans-acting factors	C002	R+45	0.0220367
ENSG00000100030	MAPK1	Trans-acting factors	C002	R+82	1.54279
ENSG00000100030	MAPK1	Trans-acting factors	C003	L-3	0.248623
ENSG00000100030	MAPK1	Trans-acting factors	C003	L-44	-1.61965
ENSG00000100030	MAPK1	Trans-acting factors	C003	L-92	-0.696285
ENSG00000100030	MAPK1	Trans-acting factors	C003	R+1	-0.802638
ENSG00000100030	MAPK1	Trans-acting factors	C003	R+194	1.21602
ENSG00000100030	MAPK1	Trans-acting factors	C003	R+45	1.94498
ENSG00000100030	MAPK1	Trans-acting factors	C003	R+82	0.690843
ENSG00000100030	MAPK1	Trans-acting factors	C004	L-44	-1.22106
ENSG00000100030	MAPK1	Trans-acting factors	C004	R+1	-0.487161
ENSG00000100030	MAPK1	Trans-acting factors	C004	R+194	1.15185
ENSG00000100030	MAPK1	Trans-acting factors	C004	R+45	0.281106
ENSG00000099956	SMARCB1	Trans-acting factors	C001	L-3	1.28329
ENSG00000099956	SMARCB1	Trans-acting factors	C001	L-44	-2.02528
ENSG00000099956	SMARCB1	Trans-acting factors	C001	L-92	-0.888646
ENSG00000099956	SMARCB1	Trans-acting factors	C001	R+1	0.108126
ENSG00000099956	SMARCB1	Trans-acting factors	C001	R+194	0.528189
ENSG00000099956	SMARCB1	Trans-acting factors	C001	R+45	0.514321
ENSG00000099956	SMARCB1	Trans-acting factors	C001	R+82	-0.541349
ENSG00000099956	SMARCB1	Trans-acting factors	C002	L-3	0.201626
ENSG00000099956	SMARCB1	Trans-acting factors	C002	L-44	-0.862271
ENSG00000099956	SMARCB1	Trans-acting factors	C002	L-92	-0.516747
ENSG00000099956	SMARCB1	Trans-acting factors	C002	R+1	-0.530758
ENSG00000099956	SMARCB1	Trans-acting factors	C002	R+194	0.746522
ENSG00000099956	SMARCB1	Trans-acting factors	C002	R+45	1.97648
ENSG00000099956	SMARCB1	Trans-acting factors	C002	R+82	0.363365
ENSG00000099956	SMARCB1	Trans-acting factors	C003	L-3	1.02291
ENSG00000099956	SMARCB1	Trans-acting factors	C003	L-44	-1.68911
ENSG00000099956	SMARCB1	Trans-acting factors	C003	L-92	-1.20766
ENSG00000099956	SMARCB1	Trans-acting factors	C003	R+1	0.13974
ENSG00000099956	SMARCB1	Trans-acting factors	C003	R+194	0.533776
ENSG00000099956	SMARCB1	Trans-acting factors	C003	R+45	-0.35247
ENSG00000099956	SMARCB1	Trans-acting factors	C003	R+82	0.943569
ENSG00000099956	SMARCB1	Trans-acting factors	C004	L-44	-1.31713
ENSG00000099956	SMARCB1	Trans-acting factors	C004	R+1	0.295979
ENSG00000099956	SMARCB1	Trans-acting factors	C004	R+194	1.46577
ENSG00000099956	SMARCB1	Trans-acting factors	C004	R+45	-0.192241
ENSG00000128272	ATF4	Trans-acting factors	C001	L-3	-0.369526
ENSG00000128272	ATF4	Trans-acting factors	C001	L-44	-1.99021
ENSG00000128272	ATF4	Trans-acting factors	C001	L-92	-1.40353
ENSG00000128272	ATF4	Trans-acting factors	C001	R+1	-0.457615
ENSG00000128272	ATF4	Trans-acting factors	C001	R+194	-0.868695
ENSG00000128272	ATF4	Trans-acting factors	C001	R+45	1.71235
ENSG00000128272	ATF4	Trans-acting factors	C001	R+82	-0.628525
ENSG00000128272	ATF4	Trans-acting factors	C002	L-3	-0.684167
ENSG00000128272	ATF4	Trans-acting factors	C002	L-44	0.327379
ENSG00000128272	ATF4	Trans-acting factors	C002	L-92	0.0491831
ENSG00000128272	ATF4	Trans-acting factors	C002	R+1	-0.532191
ENSG00000128272	ATF4	Trans-acting factors	C002	R+194	0.349962
ENSG00000128272	ATF4	Trans-acting factors	C002	R+45	0.800772
ENSG00000128272	ATF4	Trans-acting factors	C002	R+82	-0.328013
ENSG00000128272	ATF4	Trans-acting factors	C003	L-3	0.548795
ENSG00000128272	ATF4	Trans-acting factors	C003	L-44	-0.631656
ENSG00000128272	ATF4	Trans-acting factors	C003	L-92	-0.66
ENSG00000128272	ATF4	Trans-acting factors	C003	R+1	-0.603671
ENSG00000128272	ATF4	Trans-acting factors	C003	R+194	0.237148
ENSG00000128272	ATF4	Trans-acting factors	C003	R+45	2.26818
ENSG00000128272	ATF4	Trans-acting factors	C003	R+82	0.491789
ENSG00000128272	ATF4	Trans-acting factors	C004	L-44	-0.537271
ENSG00000128272	ATF4	Trans-acting factors	C004	R+1	-0.140557
ENSG00000128272	ATF4	Trans-acting factors	C004	R+194	1.4687
ENSG00000128272	ATF4	Trans-acting factors	C004	R+45	1.58138
ENSG00000102054	RbAp46	Trans-acting factors	C001	L-3	-0.11716
ENSG00000102054	RbAp46	Trans-acting factors	C001	L-44	-1.40085
ENSG00000102054	RbAp46	Trans-acting factors	C001	L-92	-0.855212
ENSG00000102054	RbAp46	Trans-acting factors	C001	R+1	-0.697783
ENSG00000102054	RbAp46	Trans-acting factors	C001	R+194	0.446783
ENSG00000102054	RbAp46	Trans-acting factors	C001	R+45	-0.347801
ENSG00000102054	RbAp46	Trans-acting factors	C001	R+82	0.395499
ENSG00000102054	RbAp46	Trans-acting factors	C002	L-3	0.784252
ENSG00000102054	RbAp46	Trans-acting factors	C002	L-44	-0.956763
ENSG00000102054	RbAp46	Trans-acting factors	C002	L-92	-0.656756
ENSG00000102054	RbAp46	Trans-acting factors	C002	R+1	-0.852608
ENSG00000102054	RbAp46	Trans-acting factors	C002	R+194	0.563658
ENSG00000102054	RbAp46	Trans-acting factors	C002	R+45	0.450811
ENSG00000102054	RbAp46	Trans-acting factors	C002	R+82	2.19282
ENSG00000102054	RbAp46	Trans-acting factors	C003	L-3	0.36354
ENSG00000102054	RbAp46	Trans-acting factors	C003	L-44	-1.29451
ENSG00000102054	RbAp46	Trans-acting factors	C003	L-92	-1.12292
ENSG00000102054	RbAp46	Trans-acting factors	C003	R+1	-0.543713
ENSG00000102054	RbAp46	Trans-acting factors	C003	R+194	1.98162
ENSG00000102054	RbAp46	Trans-acting factors	C003	R+45	-0.094169
ENSG00000102054	RbAp46	Trans-acting factors	C003	R+82	1.78009
ENSG00000102054	RbAp46	Trans-acting factors	C004	L-44	-0.792765
ENSG00000102054	RbAp46	Trans-acting factors	C004	R+1	0.181651
ENSG00000102054	RbAp46	Trans-acting factors	C004	R+194	1.00492
ENSG00000102054	RbAp46	Trans-acting factors	C004	R+45	-0.412636
ENSG00000102145	GATA1	Trans-acting factors	C001	L-3	-0.173058
ENSG00000102145	GATA1	Trans-acting factors	C001	L-44	-0.265669
ENSG00000102145	GATA1	Trans-acting factors	C001	L-92	0.102896
ENSG00000102145	GATA1	Trans-acting factors	C001	R+1	-1.81236
ENSG00000102145	GATA1	Trans-acting factors	C001	R+194	-0.573295
ENSG00000102145	GATA1	Trans-acting factors	C001	R+45	0.163209
ENSG00000102145	GATA1	Trans-acting factors	C001	R+82	0.291723
ENSG00000102145	GATA1	Trans-acting factors	C002	L-3	1.36164
ENSG00000102145	GATA1	Trans-acting factors	C002	L-44	-1.12453
ENSG00000102145	GATA1	Trans-acting factors	C002	L-92	2.37581
ENSG00000102145	GATA1	Trans-acting factors	C002	R+1	-0.762014
ENSG00000102145	GATA1	Trans-acting factors	C002	R+194	-0.910772
ENSG00000102145	GATA1	Trans-acting factors	C002	R+45	0.441009
ENSG00000102145	GATA1	Trans-acting factors	C002	R+82	-1.05794
ENSG00000102145	GATA1	Trans-acting factors	C003	L-3	-0.0493821
ENSG00000102145	GATA1	Trans-acting factors	C003	L-44	-0.487395
ENSG00000102145	GATA1	Trans-acting factors	C003	L-92	0.481214
ENSG00000102145	GATA1	Trans-acting factors	C003	R+1	-1.38337
ENSG00000102145	GATA1	Trans-acting factors	C003	R+194	0.613095
ENSG00000102145	GATA1	Trans-acting factors	C003	R+45	1.60009
ENSG00000102145	GATA1	Trans-acting factors	C003	R+82	1.22357
ENSG00000102145	GATA1	Trans-acting factors	C004	L-44	-0.267905
ENSG00000102145	GATA1	Trans-acting factors	C004	R+1	-0.577139
ENSG00000102145	GATA1	Trans-acting factors	C004	R+194	-0.359991
ENSG00000102145	GATA1	Trans-acting factors	C004	R+45	1.15056
ENSG00000158578	ALAS2	Trans-acting factors	C001	L-3	-0.434978
ENSG00000158578	ALAS2	Trans-acting factors	C001	L-44	-1.23127
ENSG00000158578	ALAS2	Trans-acting factors	C001	L-92	-0.559527
ENSG00000158578	ALAS2	Trans-acting factors	C001	R+1	-1.10807
ENSG00000158578	ALAS2	Trans-acting factors	C001	R+194	-0.857596
ENSG00000158578	ALAS2	Trans-acting factors	C001	R+45	-0.21175
ENSG00000158578	ALAS2	Trans-acting factors	C001	R+82	-1.01152
ENSG00000158578	ALAS2	Trans-acting factors	C002	L-3	0.958626
ENSG00000158578	ALAS2	Trans-acting factors	C002	L-44	-0.664658
ENSG00000158578	ALAS2	Trans-acting factors	C002	L-92	2.00415
ENSG00000158578	ALAS2	Trans-acting factors	C002	R+1	-0.832422
ENSG00000158578	ALAS2	Trans-acting factors	C002	R+194	-0.198393
ENSG00000158578	ALAS2	Trans-acting factors	C002	R+45	0.0965243
ENSG00000158578	ALAS2	Trans-acting factors	C002	R+82	0.464456
ENSG00000158578	ALAS2	Trans-acting factors	C003	L-3	1.32584
ENSG00000158578	ALAS2	Trans-acting factors	C003	L-44	-1.04479
ENSG00000158578	ALAS2	Trans-acting factors	C003	L-92	1.76436
ENSG00000158578	ALAS2	Trans-acting factors	C003	R+1	-1.02268
ENSG00000158578	ALAS2	Trans-acting factors	C003	R+194	0.678176
ENSG00000158578	ALAS2	Trans-acting factors	C003	R+45	0.59528
ENSG00000158578	ALAS2	Trans-acting factors	C003	R+82	-0.186935
ENSG00000158578	ALAS2	Trans-acting factors	C004	L-44	-0.62941
ENSG00000158578	ALAS2	Trans-acting factors	C004	R+1	-0.422279
ENSG00000158578	ALAS2	Trans-acting factors	C004	R+194	0.56222
ENSG00000158578	ALAS2	Trans-acting factors	C004	R+45	1.96664
ENSG00000169057	MeCP2	Trans-acting factors	C001	L-3	1.21387
ENSG00000169057	MeCP2	Trans-acting factors	C001	L-44	-2.3101
ENSG00000169057	MeCP2	Trans-acting factors	C001	L-92	-1.26337
ENSG00000169057	MeCP2	Trans-acting factors	C001	R+1	1.22309
ENSG00000169057	MeCP2	Trans-acting factors	C001	R+194	0.486042
ENSG00000169057	MeCP2	Trans-acting factors	C001	R+45	0.819275
ENSG00000169057	MeCP2	Trans-acting factors	C001	R+82	-0.316492
ENSG00000169057	MeCP2	Trans-acting factors	C002	L-3	-0.121726
ENSG00000169057	MeCP2	Trans-acting factors	C002	L-44	-0.470687
ENSG00000169057	MeCP2	Trans-acting factors	C002	L-92	-0.328426
ENSG00000169057	MeCP2	Trans-acting factors	C002	R+1	-0.420048
ENSG00000169057	MeCP2	Trans-acting factors	C002	R+194	1.31297
ENSG00000169057	MeCP2	Trans-acting factors	C002	R+45	0.547062
ENSG00000169057	MeCP2	Trans-acting factors	C002	R+82	-0.204008
ENSG00000169057	MeCP2	Trans-acting factors	C003	L-3	0.686226
ENSG00000169057	MeCP2	Trans-acting factors	C003	L-44	-1.39169
ENSG00000169057	MeCP2	Trans-acting factors	C003	L-92	-1.07763
ENSG00000169057	MeCP2	Trans-acting factors	C003	R+1	-0.643613
ENSG00000169057	MeCP2	Trans-acting factors	C003	R+194	1.21949
ENSG00000169057	MeCP2	Trans-acting factors	C003	R+45	0.874316
ENSG00000169057	MeCP2	Trans-acting factors	C003	R+82	1.56684
ENSG00000169057	MeCP2	Trans-acting factors	C004	L-44	-1.2562
ENSG00000169057	MeCP2	Trans-acting factors	C004	R+1	-0.345368
ENSG00000169057	MeCP2	Trans-acting factors	C004	R+194	0.321091
ENSG00000169057	MeCP2	Trans-acting factors	C004	R+45	-0.120912

## Sheet: Figure8
	PC1	PC2	group	before_after	Timepoint	name
nasa_cfrna_3522181981	-15.8186	-3.03514	before:L-44	before	L-44	nasa_cfrna_3522181981
nasa_cfrna_3522181989	-34.9843	3.14147	before:L-44	before	L-44	nasa_cfrna_3522181989
nasa_cfrna_3522182940	-28.2881	-4.64486	before:L-44	before	L-44	nasa_cfrna_3522182940
nasa_cfrna_3522182948	-19.7644	-14.7751	before:L-44	before	L-44	nasa_cfrna_3522182948
nasa_cfrna_3522182955	-32.7547	20.105	before:L-44	before	L-44	nasa_cfrna_3522182955
nasa_cfrna_3522182963	-59.0421	17.3887	before:L-44	before	L-44	nasa_cfrna_3522182963
nasa_cfrna_3522182996	-44.9208	4.33394	before:L-44	before	L-44	nasa_cfrna_3522182996
nasa_cfrna_3522183004	-44.6412	3.79009	before:L-44	before	L-44	nasa_cfrna_3522183004
nasa_cfrna_3522186419	1.48889	7.9005	after:R+82	after	R+82	nasa_cfrna_3522186419
nasa_cfrna_3522405823	18.1507	-25.6248	before:L-3	before	L-3	nasa_cfrna_3522405823
nasa_cfrna_3522405870	16.5793	-26.1479	before:L-3	before	L-3	nasa_cfrna_3522405870
nasa_cfrna_3522406604	8.12153	3.85077	after:R+1	after	R+1	nasa_cfrna_3522406604
nasa_cfrna_3522406630	-8.64524	-3.43615	after:R+1	after	R+1	nasa_cfrna_3522406630
nasa_cfrna_3522406646	8.20987	1.11129	after:R+1	after	R+1	nasa_cfrna_3522406646
nasa_cfrna_3522406677	-4.81683	3.72335	after:R+1	after	R+1	nasa_cfrna_3522406677
nasa_cfrna_3522410305	17.0302	-8.71996	before:L-3	before	L-3	nasa_cfrna_3522410305
nasa_cfrna_3522411205	-14.8858	-9.3981	after:R+1	after	R+1	nasa_cfrna_3522411205
nasa_cfrna_3522411226	20.4129	12.6208	after:R+1	after	R+1	nasa_cfrna_3522411226
nasa_cfrna_3522411251	13.8435	9.30147	after:R+1	after	R+1	nasa_cfrna_3522411251
nasa_cfrna_3522411252	-16.5716	1.92738	after:R+1	after	R+1	nasa_cfrna_3522411252
nasa_cfrna_3541066770	-2.59889	0.182684	after:R+194	after	R+194	nasa_cfrna_3541066770
nasa_cfrna_3541067024	13.1704	17.4679	after:R+194	after	R+194	nasa_cfrna_3541067024
nasa_cfrna_3541067025	11.262	14.8274	after:R+194	after	R+194	nasa_cfrna_3541067025
nasa_cfrna_3541067049	13.864	-3.54177	after:R+194	after	R+194	nasa_cfrna_3541067049
nasa_cfrna_3541067072	11.4844	1.90342	after:R+194	after	R+194	nasa_cfrna_3541067072
nasa_cfrna_3541067073	6.51915	3.61648	after:R+194	after	R+194	nasa_cfrna_3541067073
nasa_cfrna_3541067094	15.481	8.45508	after:R+194	after	R+194	nasa_cfrna_3541067094
nasa_cfrna_3541067096	25.2425	4.24351	after:R+194	after	R+194	nasa_cfrna_3541067096
nasa_cfrna_368265305	7.89527	17.9001	after:R+82	after	R+82	nasa_cfrna_368265305
nasa_cfrna_368297250	14.0837	-1.25934	after:R+82	after	R+82	nasa_cfrna_368297250
nasa_cfrna_368297266	15.9943	7.15157	after:R+45	after	R+45	nasa_cfrna_368297266
nasa_cfrna_368297477	7.39341	-10.1738	after:R+45	after	R+45	nasa_cfrna_368297477
nasa_cfrna_368297591	21.5688	-8.03798	after:R+45	after	R+45	nasa_cfrna_368297591
nasa_cfrna_368297603	13.1258	-5.20737	after:R+82	after	R+82	nasa_cfrna_368297603
nasa_cfrna_368298732	5.5796	-11.2104	after:R+45	after	R+45	nasa_cfrna_368298732
nasa_cfrna_368298809	13.9733	6.49924	after:R+45	after	R+45	nasa_cfrna_368298809
nasa_cfrna_368298811	31.7154	-11.6183	after:R+45	after	R+45	nasa_cfrna_368298811
nasa_cfrna_368300545	6.05224	-15.2029	after:R+45	after	R+45	nasa_cfrna_368300545
nasa_cfrna_368302415	13.8595	2.64997	after:R+82	after	R+82	nasa_cfrna_368302415
nasa_cfrna_368302445	5.41591	-14.5403	after:R+45	after	R+45	nasa_cfrna_368302445
nasa_cfrna_368310743	11.4709	15.7805	after:R+82	after	R+82	nasa_cfrna_368310743
nasa_cfrna_368318989	-25.1072	-8.25896	before:L-92	before	L-92	nasa_cfrna_368318989
nasa_cfrna_368319457	-20.6758	-15.6464	before:L-92	before	L-92	nasa_cfrna_368319457
nasa_cfrna_368320692	-20.5262	-10.0915	before:L-92	before	L-92	nasa_cfrna_368320692
nasa_cfrna_368322202	-21.5207	-17.057	before:L-92	before	L-92	nasa_cfrna_368322202
nasa_cfrna_368322223	-14.3682	5.25804	before:L-92	before	L-92	nasa_cfrna_368322223
nasa_cfrna_368322663	-19.3891	6.96856	before:L-92	before	L-92	nasa_cfrna_368322663
nasa_cfrna_IRB23	35.5425	12.9946	after:NA	after	NA	nasa_cfrna_IRB23
nasa_cfrna_IRB25	44.789	12.5343	after:NA	after	NA	nasa_cfrna_IRB25

## Sheet: Figure9
miRNA	Av_G_all_CD4	Av_FB_CD4	Av_FA_CD4		Samples	Sample	Cell Type
hsa-miR-15a-5p	188.988	287.277	73.992		Av_G_all_CPT	Ground	CPT
hsa-miR-16-1-5p	675.503	1299.12	846.964		Av_FD_CPT	During Flight	CPT
hsa-miR-16-2-5p	637.463	1283.98	829.306		Av_FA_CPT	After Flight	CPT
hsa-miR-23a-3p	474.03	1041.55	569.452		Av_G_all_LD	Ground	LD
hsa-miR-23a-5p	397.135	786.69	429.778		Av_FB_LD	Before Flight	LD
					Av_FA_LD	After Flight	LD
miRNA	Av_G_all_CD8	Av_FB_CD8	Av_FA_CD8		Av_G_all_CD19	Ground	CD19
hsa-miR-150-5p	127873	129148	153045		Av_FB_CD19	Before Flight	CD19
hsa-miR-23a-3p	660.496	952.835	705.86		Av_FA_CD19	After Flight	CD19
					Av_G_all_CD4	Ground	CD4
miRNA	Av_G_all_CD19	Av_FB_CD19	Av_FA_CD19		Av_FB_CD4	Before Flight	CD4
hsa-let-7a-1-5p	29777.6	20348.7	30676		Av_FA_CD4	After Flight	CD4
hsa-let-7a-2-5p	28692.5	18259	26754		Av_G_all_CD8	Ground	CD8
hsa-let-7a-3-5p	28471	18101.9	26586.9		Av_FB_CD8	Before Flight	CD8
hsa-miR-150-5p	99679.7	65236.5	95505.3		Av_FA_CD8	After Flight	CD8
hsa-miR-486-1-5p	5577.3	3918.75	8444.72
miRNA	Av_G_all_LD	Av_FB_LD	Av_FA_LD
hsa-let-7a-1-5p	27132.5	16986.3	31002.1
hsa-let-7a-2-5p	26028.8	16015.6	26374.7
hsa-let-7a-3-5p	25902.1	15996.5	26236.5
hsa-miR-150-3p	1137	1083.25	509.076
hsa-miR-150-5p	28345.4	9207	14015.3
hsa-miR-23a-5p	857.438	2224.84	1427.63
miRNA	Av_G_all_CPT	Av_FD_CPT	Av_FA_CPT
hsa-let-7a-1-5p	43484.6	37251.5	45734.2
hsa-let-7a-2-5p	40520.3	29313	44072.8
hsa-let-7a-3-5p	40404.4	28486.5	43904.4
hsa-miR-146a-5p	1938.11	427.973	2030.03
hsa-miR-151a-3p	128.124	0.001	625.327
hsa-miR-151a-5p	1597.58	299.854	3515.26
hsa-miR-15a-5p	706.251	0.001	890.26
hsa-miR-16-1-5p	2386.83	299.854	2831.9
hsa-miR-16-2-5p	2355.45	299.854	2762.7
hsa-miR-221-3p	7008.91	4679.58	7699.72
hsa-miR-23a-3p	2683.49	0.001	3870.94
hsa-miR-23a-5p	1064.63	299.854	940.64
hsa-miR-26b-5p	10311.4	1378.88	10235.2
hsa-miR-486-1-5p	7009.36	3179.38	11485.6

## Sheet: Figure10
Mean +/- SD	n	Preflight	FD15	FD30	FD60	FD120	FD180	R+0	R+30	time
Folate, Serum nmol/L	35	37.8 + 22.2	32.5 + 19.1	29.9 + 10.6*	30.8 + 14.3	30.7 + 14.2	34.3 + 32.4	27.2 + 13.7*	34.5 + 19.2	p=0.01
Vitamin B12 pmol/L	26	292 + 116	333 + 126	294 + 110	304 + 102	340 + 121*	319 + 138*	326 + 143	288 + 101	p=0.001
RDW %	65	13.2 + 0.7						12.6 + 0.6*	13.5 + 0.9*	p<0.001
Platelet Count 10*3/mm3	65	209 + 42						219 + 42*	220 + 43*	p=0.003
MCHC g/dl	65	34.2 + 0.7						34.6 + 1.1*	34.1 + 0.7	p<0.001
MCH pg	65	31.1 + 1.5						31 + 1.5	31 + 1.5	ND
White Blood Cell Count 10*3/mm3	65	4.97 + 1.23						7.74 + 2.42*	4.62 + 1.17	p<0.001
TIBC ug/dL	25	338 + 51	324 + 49	300 + 27*	303 + 32*	307 + 28*	316 + 50*	304 + 31*	348 + 57	p<0.001
RBC Count millio/mm3	65	4.67 + 0.38						4.39 + 0.4*	4.47 + 0.36*	p<0.001
hs CRP mg/L	62	1.23 + 1.32	1.44 + 3.72	0.99 + 1.54	1.01 + 1.19	0.94 + 1.42	0.84 + 1.2	2.52 + 3.39*	2.17 + 5.09	p=0.001
Fibrinogen g/L	33	2.8 + 0.5						3.0 + 0.6*	2.7 + 0.5	p=0.002
Iron, Serum ng/mL	65	1434 + 410	1693 + 448*	1489 + 322	1518 + 477	1507 + 415	1478 + 694	909 + 343*	1202 + 450*	p<0.001
Transferrin receptors ug/mL	65	4.4 + 1.3	3.9 + 1.4*	3.7 + 1.2*	4.0 + 1.2*	4.4 + 1.3	4.2 + 1.3	4.1 + 1.2*	5.3 + 1.4*	p<0.001
MCV fL	65	91 + 3.7						89.7 + 3.7*	91.3 + 3.8	p<0.001
HCT %	65	42.4 + 3						39.3 + 3.6*	40.7 + 3*	p<0.001
HGB g/dL	65	14.5 + 1.1						13.6 + 1.3*	13.9 + 1.1*	p<0.001
Ferritin ng/mL	65	115 + 72	179 + 102*	174 + 102*	159 + 94*	135 + 88*	114 + 90	115 + 74	66 + 64*	p<0.001
